# Supplementary material for: Pairwise Accelerated Failure Time Regression Models for Infectious Disease Transmission in Close‐Contact Groups With External Sources of Infection
Source: Stat Med. 2024 Oct 3;43(27):5138–54. doi: 10.1002/sim.10226 (PMC11583957; doi:10.1002/sim.10226)
Supplement: Supplementary file 1 — Data S1: pAFTsims.R: R script to generate epidemic simulations and fit pairwise AFT models. pAFTsimulation.py: Python script for epidemic simulation called by pAFTsims.R. results.csv: Comma‐separated values (CSV) file with simulation results. pAFTanalysis.R: R script to analyze results.csv, which generates Tables 1–4, Figures 2–5, and S1–S4. LAdata_2023‐08.csv: Los Angeles County Department of Public Health household influenza transmission data. AFT_LAanalysis.R: R script for LACDPH household data analysis, which generates Tables 5–8. [file SIM-43-5138-s002.zip]

Archive with 7 entries (6 files):
- sim10226-sup-0001-Supinfo/
- sim10226-sup-0001-Supinfo/AFT_LAanalysis.R
- sim10226-sup-0001-Supinfo/LAdata_2023-08.csv
- sim10226-sup-0001-Supinfo/pAFTanalysis.R
- sim10226-sup-0001-Supinfo/pAFTsims.R
- sim10226-sup-0001-Supinfo/pAFTsimulation.py
- sim10226-sup-0001-Supinfo/results.csv
