# Supplementary material for: Pairwise Accelerated Failure Time Regression Models for Infectious Disease Transmission in Close‐Contact Groups With External Sources of Infection
Source: Stat Med. 2024 Oct 3;43(27):5138–54. doi: 10.1002/sim.10226 (PMC11583957; doi:10.1002/sim.10226)
Supplement: Supplementary file 1 — Data S1: pAFTsims.R: R script to generate epidemic simulations and fit pairwise AFT models. pAFTsimulation.py: Python script for epidemic simulation called by pAFTsims.R. results.csv: Comma‐separated values (CSV) file with simulation results. pAFTanalysis.R: R script to analyze results.csv, which generates Tables 1–4, Figures 2–5, and S1–S4. LAdata_2023‐08.csv: Los Angeles County Department of Public Health household influenza transmission data. AFT_LAanalysis.R: R script for LACDPH household data analysis, which generates Tables 5–8. [file SIM-43-5138-s002.zip › sim10226-sup-0001-Supinfo/AFT_LAanalysis.R]

# R code for analysis of LA household surveillance data.
# Authors: Yushuf Sharker, Zaynab Diallo, Wasiur Rahman KhudaBukhsh,
#          and Eben Kenah
# modified 2024-07-29 by Eben Kenah

# Generates all figures and tables for LACDPH household data analysis. Run
# using 'source("AFT_LAanalysis.R")' in R from a directory containing
# 'LAdata_2023-08.csv'.

# Run using R version 4.4.1
library(transtat)     # version 0.3.7
library(dplyr)        # version 1.1.4
library(stringr)      # version 1.5.1
library(xtable)       # version 1.8-4
library(lmtest)       # version 0.9-40

# Data frame for LA household data
ladat <- read.csv("LAdata_2023-08.csv", header = TRUE)

## Data summary ---------------------------------------------------------------
cat("\n", "LA data rows and columns: ", dim(ladat), "\n", sep = "")
cat("Number of index cases: ", sum(ladat$index), "\n", sep = "")
cat("Number of index cases per household:", sep = "")
table(as.vector(by(ladat, ladat$hhid, function(h) sum(h$index))))
cat("Total influenza cases: ", sum(ladat$sickyn), "\n\n", sep = "")


# individuals missing data
cat("\n", "Missing data on biological sex: ", sum(is.na(ladat$male)), "\n",
    sep = "")
cat("Missing data on age: ", sum(is.na(ladat$age)), "\n", sep = "")
cat("Missing data on antiviral prophylaxis: ", sum(is.na(ladat$proph)), "\n",
    sep = "")
cat("Number missing data on sex, age, or prophylaxis: ",
    sum(with(ladat, is.na(male) | is.na(age) | is.na(proph))), "\n\n", sep = "")

# households missing data
hh_na <- with(ladat, unique(hhid[is.na(male) | is.na(age) | is.na(proph)]))
cat("\n", "Households with missing data: ", length(hh_na), "\n", sep = "")
cat("Cases in households with missing data: ",
    with(subset(ladat, hhid %in% hh_na), sum(sickyn)), "\n", sep = "")
cat("Index cases in households with missing data: ",
    with(subset(ladat, hhid %in% hh_na), sum(index)), "\n\n", sep = "")

hh_complete <- setdiff(ladat$hhid, hh_na)
cat("\n", "Households with complete data: ", length(hh_complete), "\n",
    sep = "")
cat("Cases in households with complete data: ",
    with(subset(ladat, hhid %in% hh_complete), sum(sickyn)), "\n", sep = "")
cat("Index cases in households with complete data: ",
    with(subset(ladat, hhid %in% hh_complete), sum(index)), "\n\n", sep = "")


## Generate pairwise data -----------------------------------------------------
pairdata <- function(incpd=2, latpd=0, infpd=6) {
  # Sum of incubation and infectious periods must be less than 10 days.

  # infection time
  ladat$eday <- with(ladat, ifelse(!is.na(onset_day), onset_day - incpd, NA))

  # onset of infectiousness
  ladat$iday <- with(ladat, ifelse(!is.na(onset_day), eday + latpd, NA))

  # end of infectiousness
  ladat$rday <- with(ladat, ifelse(!is.na(onset_day), iday + infpd, NA))

  # infection time of index case
  ladat$ctday <- sapply(
    ladat$hhid,
    function(h) min(ladat$onset_day[ladat$hhid == h], na.rm = TRUE) - incpd
  )

  # age category
  ladat$adult <- ifelse(ladat$age < 18, 0, 1)

  # individuals with no prophylaxis
  # ctday + 14 is the last time at which an individual could be infected
  # and have symptom onset within 14 days of the index symptom onset.
  la_ext_proph0 <- with(
    subset(ladat, index == 0 & !is.na(proph) & proph == 0),
    data.frame(
      id_sus = id,
      hhid = hhid,
      start = ctday,
      stop = ifelse(sickyn, onset_day - incpd, ctday + 14),
      infset = sickyn,
      external = 1,
      male_sus = male,
      adult_sus = adult,
      proph_sus = 0
    )
  )

  # person-time prior to (possible) prophylaxis
  la_ext_proph1a <- with(
    subset(ladat, index == 0 & (is.na(proph) | proph == 1)),
    data.frame(
      id_sus = id,
      hhid = hhid,
      start = ctday,
      stop = ctday + incpd,
      infset = 0,
      external = 1,
      male_sus = male,
      adult_sus = adult,
      proph_sus = 0
    )
  )

  # person-time after (possible) prophylaxis
  la_ext_proph1b <- with(
    subset(ladat, index == 0 & (is.na(proph) | proph == 1)),
    data.frame(
      id_sus = id,
      hhid = hhid,
      start = ctday + incpd,
      stop = ifelse(sickyn, onset_day - incpd, ctday + 14),
      infset = 0,
      external = 1,
      male_sus = male,
      adult_sus = adult,
      proph_sus = proph
    )
  )

  # combine external row data and add infectiousness covariates (all zero)
  la_ext <- rbind(la_ext_proph0, la_ext_proph1a, la_ext_proph1b)
  la_ext <- subset(la_ext, start < stop)
  la_ext$id_inf <- 0
  la_ext$male_inf <- 0
  la_ext$adult_inf <- 0
  la_ext$proph_inf <- 0

  # Generate pairwise data within households
  hhlist <- split(ladat, ladat$hhid)
  hhpairs <- function(hh) {
    infecteds <- with(hh, id[sickyn == 1])
    ipairs <- function(i) {
      # get covariates for i
      hhid <- hh$hhid[hh$id == i]
      male_inf <- hh$male[hh$id == i]
      adult_inf <- hh$adult[hh$id == i]
      proph_inf <- hh$proph[hh$id == i]

      iday_i <- hh$iday[hh$id == i]
      riskset <- subset(hh, is.na(eday) | eday > iday_i)
      if (nrow(riskset) > 0) {
        riskset$hhid <- hhid

        # infectiousness covariates
        riskset$id_inf <- i
        riskset$male_inf <- male_inf
        riskset$adult_inf <- adult_inf
        riskset$proph_inf <- proph_inf

        # susceptibility covariates
        riskset$id_sus <- riskset$id
        riskset$male_sus <- riskset$male
        riskset$adult_sus <- riskset$adult
        riskset$proph_sus <- riskset$proph

        # start, stop, and infset indicator
        riskset$start <- 0
        riskset$stop <- with(
          riskset, ifelse(is.na(eday), infpd, pmin(infpd, eday - iday_i))
        )
        riskset$infset <- with(
          riskset, ifelse((is.na(eday) | eday - iday_i > infpd), 0, 1)
        )
        riskset$external <- 0
        return(riskset[, names(la_ext)])
      }
    }
    hhpairlist <- lapply(infecteds, ipairs)
    hhpairlist[["make.row.names"]] <- FALSE
    return(do.call(rbind, hhpairlist))
  }

  pairs <- lapply(hhlist, hhpairs)
  pairs[["make.row.names"]] <- FALSE
  la_int <- do.call(rbind, pairs)
  return(rbind(la_int, la_ext))
}

# Complete data
pairdat <- pairdata()
pairdat_complete <- subset(pairdat, !(hhid %in% hh_na))


## Model selection and analysis -----------------------------------------------
# Find combination of internal and external contact interval distributions
# that minimizes the AIC of the full model. Fit exponential model to get
# initial coefficient values.
cat("Model building via backwards selection (Tables 5 and 6) ------------\n\n")

# AIC values (Table 5)
treg_exp <- transreg(
  Surv(start, stop, infset) ~
    male_inf + male_sus + adult_inf + adult_sus + proph_inf
    + proph_sus + ext(external),
  sus = id_sus, data = pairdat_complete,
  dist = "exponential", xdist = "exponential"
)
treg_aic <- function(dist, xdist) {
  try({
    treg <- transreg(
      Surv(start, stop, infset) ~
        male_inf + male_sus + adult_inf + adult_sus + proph_inf + proph_sus
        + ext(external),
      sus = "id_sus",
      data = pairdat_complete,
      dist = dist,
      xdist = xdist,
      init = coef(treg_exp)
    )
    return(AIC(treg))
  })
  NA  # return if error occured
}
dists <- c("exponential", "weibull", "loglogistic")
aics <- data.frame(dist = rep(dists, each = 3),
                   xdist = rep(dists, 3))
aics$aic <- mapply(treg_aic, aics$dist, aics$xdist)

LAaic <- tapply(aics$aic,
                list(factor(aics$dist, levels = dists),
                     factor(aics$xdist, levels = dists)),
                sum)
distnames <- c("Exponential", "Weibull", "Log-logistic")
rownames(LAaic) <- distnames
colnames(LAaic) <- distnames
cat("AIC values for model with all covariates (Table 5):\n")
print(LAaic)
cat("\n")
cat("Minimum AIC internal contact interval distribution:",
    aics$dist[which.min(aics$aic)], "\n")
cat("Minimum AIC external contact interval distribution:",
    aics$xdist[which.min(aics$aic)], "\n\n")

tab5 <- xtable(LAaic, digits = c(0, 2, 2, 2), align = "l|ccc", label = "tab:LAaic",
               caption = "AIC values for regression models including all available covariates.")
LAaic_addtorow <- list(
  pos = list(0, 0),
  command = c("\\textbf{Internal} & \\multicolumn{3}{c}{\\textbf{External contact intervals}} \\\\\n",
              "\\textbf{contact intervals} & Exponential & Weibull & Log-logistic \\\\\n"))
print(tab5, add.to.row = LAaic_addtorow, include.colnames = FALSE,
      booktabs = TRUE, caption.placement = "top",
      file = "table5.tex")

# Best combination is exponential internal with log-logistic external
# Build model using backwards elimination to find best AIC
cat("Backwards selection with exponential internal and log-logistic external",
    "contact intervals:\n\n")
# full model; AIC 207.66
treg1 <- transreg(
  Surv(start, stop, infset) ~
    male_inf + male_sus + adult_inf + adult_sus + proph_inf + proph_sus
    + ext(external),
  sus = "id_sus",
  data = pairdat_complete,
  dist = "exponential",
  xdist = "loglogistic",
  init = coef(treg_exp)
)
cat("Initial model (all covariates):\n\n")
print(summary(treg1))
cat("AIC =", AIC(treg1), "\n\n")

# drop proph_inf (p = 0.904); get AIC 206.13
treg2 <- transreg(
  Surv(start, stop, infset) ~
    male_inf + male_sus + adult_inf + adult_sus + proph_sus
    + ext(external),
  sus = "id_sus",
  data = pairdat_complete,
  dist = "exponential",
  xdist = "loglogistic",
  init = coef(treg1)[-match("proph_inf", names(coef(treg1)))]
)
cat("Drop proph_inf (p = 0.904):\n\n")
print(summary(treg2))
cat("AIC = ", AIC(treg2), "\n\n")

# drop male_inf (p = 0.544); get AIC 204.75
treg3 <- transreg(
  Surv(start, stop, infset) ~
    male_sus + adult_inf + adult_sus + proph_sus
    + ext(external),
  sus = "id_sus",
  data = pairdat_complete,
  dist = "exponential",
  xdist = "loglogistic",
  init = coef(treg2)[-match("male_inf", names(coef(treg2)))]
)
cat("Drop male_inf (p = 0.544):\n\n")
print(summary(treg3))
cat("AIC =", AIC(treg3), "\n\n")

# drop male_sus (p = 0.381); get AIC 203.59
treg4 <- transreg(
  Surv(start, stop, infset) ~
    adult_inf + adult_sus + proph_sus
    + ext(external),
  sus = "id_sus",
  data = pairdat_complete,
  dist = "exponential",
  xdist = "loglogistic",
  init = coef(treg3)[-match("male_sus", names(coef(treg3)))]
)
cat("Drop male_sus (p = 0.381):\n\n")
print(summary(treg4))
cat("AIC =", AIC(treg4), "\n\n")

# remove adult_inf (p = 0.244); get AIC 203.87
treg5 <- transreg(
  Surv(start, stop, infset) ~
    adult_sus + proph_sus
    + ext(external),
  sus = "id_sus",
  data = pairdat_complete,
  dist = "exponential",
  xdist = "loglogistic",
  init = coef(treg4)[-match("adult_inf", names(coef(treg4)))]
)
cat("Drop adult_inf (p = 0.244):\n\n")
print(summary(treg5))
cat("AIC =", AIC(treg5), "\n\n")

# remove adult_sus (p = 0.153); get AIC 204.28
treg6 <- transreg(
  Surv(start, stop, infset) ~
    proph_sus
    + ext(external),
  sus = "id_sus",
  data = pairdat_complete,
  dist = "exponential",
  xdist = "loglogistic",
  init = coef(treg5)[-match("adult_sus", names(coef(treg5)))]
)
cat("Drop adult_sus (p = 0.153):\n\n")
print(summary(treg6))
cat("AIC = ", AIC(treg6), "\n\n")

# null model; AIC 206.98
treg0 <- transreg(
  Surv(start, stop, infset) ~
    ext(external),
  sus = "id_sus",
  data = pairdat_complete,
  dist = "exponential",
  xdist = "loglogistic",
  init = coef(treg6)[-match("proph_sus", names(coef(treg6)))]
)
cat("Null model:\n\n")
print(summary(treg0))
cat("AIC =", AIC(treg0), "\n\n")

# Final model is treg4 (adult_inf, adult_sus, proph_sus) with AIC = 203.59
# Check external interaction for susceptibility covariates
# adult_sus (p = 0.894, AIC = 205.57)
treg4_intx_adult <- transreg(
  Surv(start, stop, infset) ~
    adult_inf + adult_sus * ext(external) + proph_sus,
  sus = "id_sus",
  data = pairdat_complete,
  dist = "exponential",
  xdist = "loglogistic",
  init = coef(treg4)
)
cat("External interaction with adult_sus:\n\n")
print(summary(treg4_intx_adult))
cat("AIC =", AIC(treg4_intx_adult), "\n\n")

# proph_sus (p = .868, AIC = 202.37)
treg4_intx_proph <- transreg(
  Surv(start, stop, infset) ~
    adult_inf + adult_sus + proph_sus * ext(external),
  sus = "id_sus",
  data = pairdat_complete,
  dist = "exponential",
  xdist = "loglogistic",
  init = coef(treg4)
)
cat("External interaction with proph_sus:\n\n")
print(summary(treg4_intx_proph))
cat("AIC =", AIC(treg4_intx_proph), "\n\n")

# LR p-value for joint effect of proph_sus and proph_sus:external
treg4_null_proph <- transreg(
  Surv(start, stop, infset) ~
    adult_inf + adult_sus + ext(external),
  sus = "id_sus",
  data = pairdat_complete,
  dist = "exponential",
  xdist = "loglogistic",
  init = coef(treg4)[-match(c("proph_sus"), names(coef(treg4)))]
)
cat("Hypothesis test for proph_sus * ext(external):\n")
lrtest(treg4_intx_proph, treg4_null_proph)
cat("\n\n")


# Final model fit using Nelder-Mead algorithm to get upper 95% confidence limit
# for adult_inf
treg4_nm <- transreg(
  Surv(start, stop, infset) ~
    adult_inf + adult_sus + proph_sus
    + ext(external),
  sus = "id_sus",
  data = pairdat_complete,
  dist = "exponential",
  xdist = "loglogistic",
  optim_method = "Nelder-Mead",
  init = coef(treg4)
)
cat("Final model fit using Nelder-Mead:\n\n")
summary(treg4_nm)
cat("AIC =", AIC(treg4_nm), "\n\n")

# Final model fit with internal rows only
treg4_int <- transreg(
  Surv(start, stop, infset) ~ adult_inf + adult_sus + proph_sus,
  sus = "id_sus",
  data = subset(pairdat_complete, external == 0),
  dist = "exponential",
  init = coef(treg4)[-c(5, 6)]  # 5 = xintercept, 6 = xlogshape
)
cat("Final model fit with internal rows only:\n\n")
print(summary(treg4_int))
cat("\n\n")

# Summary of final model (Table 5)
cat("Summary of final model with LR confidence intervals and p-values",
    "(Table 6):\n\n", sep = " ")
treg4_summary <- summary(treg4, conf.type = "lr")
print(treg4_summary)
cat("\n\n")

cat("Summary of final model fit using Nelder-Mead with LR confidence",
    "intervals and p-values:\n\n")
treg4_nm_summary <- summary(treg4_nm, conf.type = "lr")
print(treg4_nm_summary)
cat("\n\n")

cat("Summary of final model fit to internal rows only with LR confidence",
    "intervals and p-values (Table 6):\n\n")
treg4_int_summary <- summary(treg4_int, conf.type = "lr")
print(treg4_int_summary)
cat("\n\n")

LAcoef <- data.frame(treg4_summary$table)
LAcoef_nm <- data.frame(treg4_nm_summary$table)
LAcoef["adult_inf", "X97.5."] <- LAcoef_nm["adult_inf", "X97.5."]
LAcoef_int <- data.frame(treg4_int_summary$table)
LAcoef$Coefficient <- row.names(LAcoef)
LAcoef_int$Coefficient <- row.names(LAcoef_int)
tab6 <- rbind(LAcoef, LAcoef_int)
tab6$Estimate <- format(round(tab6$coef, 2), trim = 2)
tab6$lower <- format(round(tab6$X2.5, 2), trim = 2)
tab6$upper <- format(round(tab6$X97.5, 2), trim = 2)
tab6$"95\\% confidence interval" <- mapply(function(x, y) paste("(", x, ", ", y, ")", sep = ""),
                          tab6$lower, tab6$upper)
tab6$"p-value" <- format(round(tab6$p, 3), trim = 3)
tab6$"p-value" <- ifelse(tab6$p < 0.001, "$< 0.001$", tab6$"p-value")
tab6$Coefficient <- case_match(tab6$Coefficient,
                               "intercept" ~ "Intercept",
                               "adult_inf" ~ "Adult (infectiousness)",
                               "adult_sus" ~ "Adult (susceptibility)",
                               "proph_sus" ~ "Prophylaxis (susceptibility)",
                               "xintercept" ~ "External intercept",
                               "xlogshape" ~ "External log shape")
xtab6 <- xtable(tab6[, c("Coefficient", "Estimate", "95\\% confidence interval", "p-value")],
                         align = "llrcr", label = "tab:coefs",
                         caption = "Coefficient estimates from final model with likelihood ratio confidence limits and p-values.")
xtab6_addtorow <- list(pos = list(0, 6),
                       command = c("\\midrule \n \\multicolumn{4}{l}{\\textbf{Accounting for external infection}} \\\\\n",
                                   "[5pt] \\multicolumn{4}{l}{\\textbf{Ignoring external infection}} \\\\\n"))
print(xtab6, include.rownames = FALSE, booktabs = TRUE,
      hline.after = c(-1, nrow(xtab6)), caption.placement = "top",
      add.to.row = xtab6_addtorow, sanitize.text.function = force,
      file = "table6.tex")

# Household SAR with and without prophylaxis
cat("Household SAR (Table 7) --------------------------------------------\n\n")
hsar <- function(model, covars, infpd=6) {
  lnrate <- as.numeric(covars %*% coef(model))
  sd_lnrate <- sqrt(as.numeric(covars %*% vcov(model) %*% covars))

  sar <- 1 - exp(-exp(lnrate) * infpd)
  sar_ci <- 1 - exp(-exp(lnrate + c(-1, 1) * qnorm(.975) * sd_lnrate) * infpd)

  list(sar = sar, lower = sar_ci[1], upper = sar_ci[2])
}

LAsar <- data.frame(from = rep(c("Child", "Adult"), each = 4),
                    to = rep(c("Child untreated", "Child on prophylaxis",
                               "Adult untreated", "Adult on prophylaxis"),
                             times = 2))
LAsar$intercept <- 1
LAsar$adult_inf <- ifelse(LAsar$from == "Adult", 1, 0)
LAsar$adult_sus <- case_match(LAsar$to,
                              c("Adult untreated", "Adult on prophylaxis") ~ 1,
                              c("Child untreated", "Child on prophylaxis") ~ 0)
LAsar$proph_sus <- case_match(LAsar$to,
                              c("Adult on prophylaxis",
                                "Child on prophylaxis") ~ 1,
                              c("Adult untreated", "Child untreated") ~ 0)
LAsar$xintercept <- 0
LAsar$xlogshape <- 0
LAsar$sar <- NA
LAsar$lower <- NA
LAsar$upper <- NA
for (i in 1:nrow(LAsar)) {
  covars <- as.numeric(LAsar[i, names(coef(treg4))])
  hsar_i <- hsar(treg4, covars)
  LAsar$sar[i] <- hsar_i$sar
  LAsar$lower[i] <- hsar_i$lower
  LAsar$upper[i] <- hsar_i$upper
}
cat("Household SAR point and interval estimates:\n\n")
print(LAsar)
cat("\n\n")

LAsar$Estimate <- paste(format(round(100 * LAsar$sar, 1), trim = 1),
                        "\\", "%", sep = "")
LAsar$"95\\% confidence interval" <- mapply(
  function(x, y) paste("(", x, "\\", "%, ", y, "\\", "%", ")", sep = ""),
  format(round(100 * LAsar$lower, 1), trim = 1),
  format(round(100 * LAsar$upper, 1), trim = 1)
)
LAsar$from <- ""
xtab7 <- xtable(LAsar[, c("from", "to", "Estimate", "95\\% confidence interval")],
                align = "lllrc", label = "tab:sar",
                caption = "Predicted household secondary attack risks with Wald confidence intervals.")
xtab7_addtorow <- list(pos = list(0, 0, c(2, 4, 6), c(0, 2), c(4, 6)),
                       command = c("\\textbf{Transmission} & & & \\\\\n",
                                   "\\textbf{from} & \\textbf{to} & Estimate & 95\\% confidence interval \\\\\n \\midrule \n",
                                   "[5pt]",
                                   "\n \\multirow[c]{2}{*}{Child}",
                                   "\n \\multirow[c]{2}{*}{Adult}"))
print(xtab7, include.rownames = FALSE, include.colnames = FALSE,
      booktabs = TRUE, caption.placement = "top",
      hline.after = c(-1, nrow(LAsar)),
      add.to.row = xtab7_addtorow, sanitize.text.function = force,
      file = "table7.tex")

# Sensitivity analysis
cat("Sensitivity analyses -----------------------------------------------\n\n")
treg4_int_weib <- transreg(
  Surv(start, stop, infset) ~ adult_inf + adult_sus + proph_sus,
  sus = "id_sus",
  data = subset(pairdat_complete, external == 0),
  dist = "loglogistic",
  init = coef(treg4)[-c(5, 6)]
)
cat("Final model with internal rows only and Weibull contact intervals:\n\n")
print(summary(treg4_int_weib, conf.type = "lr"))
cat("\n\n")

treg4_int_llog <- transreg(
  Surv(start, stop, infset) ~ adult_inf + adult_sus + proph_sus,
  sus = "id_sus",
  data = subset(pairdat_complete, external == 0),
  dist = "loglogistic",
  init = coef(treg4)[-c(5, 6)]
)
cat("Final model with internal rows only and log-logistic contact",
    "intervals (Table 8):\n\n")
print(summary(treg4_int_llog, conf.type = "lr"))
cat("\n\n")

# Latent period 1 day
lp1 <- pairdata(latpd = 1)
lp1_complete <- subset(lp1, !(hhid %in% hh_na))

treg4_lp1 <- transreg(
  Surv(start, stop, infset) ~
    adult_inf + adult_sus + proph_sus + ext(external),
  sus = "id_sus",
  data = lp1_complete,
  dist = "exponential",
  xdist = "loglogistic",
  init = coef(treg4)
)
treg4_lp1_summary <- summary(treg4_lp1, conf.type = "lr")
cat("Final model with one-day latent period (Table 8):\n\n")
print(treg4_lp1_summary)
cat("\n\n")

treg4_lp1_int <- transreg(
  Surv(start, stop, infset) ~
    adult_inf + adult_sus + proph_sus,
  sus = "id_sus",
  data = subset(lp1_complete, external == 0),
  dist = "exponential",
  xdist = "loglogistic",
  init = coef(treg4)[1:4]
)
treg4_lp1_int_summary <- summary(treg4_lp1_int, conf.type = "lr")
cat("Final model with one-day latent period and internal rows only",
    "(Table 8):\n\n")
print(treg4_lp1_int_summary)
cat("\n\n")

# Infectious period 5 days
ip5 <- pairdata(infpd = 5)
ip5_complete <- subset(ip5, !(hhid %in% hh_na))

treg4_ip5 <- transreg(
  Surv(start, stop, infset) ~
    adult_inf + adult_sus + proph_sus + ext(external),
  sus = "id_sus",
  data = ip5_complete,
  dist = "exponential",
  xdist = "loglogistic",
  init = coef(treg4)
)
treg4_ip5_summary <- summary(treg4_ip5, conf.type = "lr")
cat("Final model with five-day infectious period (Table 8):\n\n")
print(treg4_ip5_summary)
cat("\n\n")

treg4_ip5_int <- transreg(
  Surv(start, stop, infset) ~
    adult_inf + adult_sus + proph_sus,
  sus = "id_sus",
  data = subset(ip5_complete, external == 0),
  dist = "exponential",
  xdist = "loglogistic",
  init = coef(treg4)[1:4]
)
treg4_ip5_int_summary <- summary(treg4_ip5_int, conf.type = "lr")
cat("Final model with five-day infectious period and internal rows only",
    "(Table 8):\n\n")
print(treg4_ip5_int_summary)
cat("\n\n")

# Infectious period 7 days
ip7 <- pairdata(infpd = 7)
ip7_complete <- subset(ip7, !(hhid %in% hh_na))

treg4_ip7 <- transreg(
  Surv(start, stop, infset) ~
    adult_inf + adult_sus + proph_sus + ext(external),
  sus = "id_sus",
  data = ip7_complete,
  dist = "exponential",
  xdist = "loglogistic",
  init = coef(treg4)
)
treg4_ip7_summary <- summary(treg4_ip7, conf.type = "lr")
cat("Final model with seven-day infectious period (Table 8):\n\n")
print(treg4_ip7_summary)
cat("\n\n")

treg4_ip7_int <- transreg(
  Surv(start, stop, infset) ~
    adult_inf + adult_sus + proph_sus,
  sus = "id_sus",
  data = subset(ip7_complete, external == 0),
  dist = "exponential",
  xdist = "loglogistic",
  init = coef(treg4)[1:4]
)
treg4_ip7_int_summary <- summary(treg4_ip7_int, conf.type = "lr")
cat("Final model with seven-day infectious period and internal rows only",
    "(Table 8):\n\n")
print(treg4_ip7_int_summary)
cat("\n")

lograteratios <- c("adult_inf", "adult_sus", "proph_sus")
sens_lp1 <- data.frame(treg4_lp1_summary$table[lograteratios, ])
sens_lp1$Coefficient <- row.names(sens_lp1)
sens_lp1$model <- "lp1"
sens_ip5 <- data.frame(treg4_ip5_summary$table[lograteratios, ])
sens_ip5$Coefficient <- row.names(sens_ip5)
sens_ip5$model <- "ip5"
sens_ip7 <- data.frame(treg4_ip7_summary$table[lograteratios, ])
sens_ip7$Coefficient <- row.names(sens_ip7)
sens_ip7$model <- "ip7"
LAsens <- rbind(sens_lp1, sens_ip5, sens_ip7)
LAsens$Estimate <- format(round(LAsens$coef, 2), trim = 2)
LAsens$"95\\% CI" <- mapply(
  function(x, y) paste("(", x, ", ", y, ")", sep = ""),
  format(round(LAsens$X2.5., 2), trim = 2),
  format(round(LAsens$X97.5., 2), trim = 2))
LAsens$"p-value" <- format(round(LAsens$p, 3), trim = 3)

sens_lp1_int <- data.frame(treg4_lp1_int_summary$table[lograteratios, ])
sens_lp1_int$Coefficient <- row.names(sens_lp1_int)
sens_lp1_int$model <- "lp1_int"
sens_ip5_int <- data.frame(treg4_ip5_int_summary$table[lograteratios, ])
sens_ip5_int$Coefficient <- row.names(sens_ip5_int)
sens_ip5_int$model <- "ip5_int"
sens_ip7_int <- data.frame(treg4_ip7_int_summary$table[lograteratios, ])
sens_ip7_int$Coefficient <- row.names(sens_ip7_int)
sens_ip7_int$model <- "ip7_int"
LAsens_int <- rbind(sens_lp1_int, sens_ip5_int, sens_ip7_int)
LAsens_int$Estimate <- format(round(LAsens_int$coef, 2), trim = 2)
LAsens_int$"95\\% CI" <- mapply(
  function(x, y) paste("(", x, ", ", y, ")", sep = ""),
  format(round(LAsens_int$X2.5., 2), trim = 2),
  format(round(LAsens_int$X97.5., 2), trim = 2))
LAsens_int$"p-value" <- format(round(LAsens_int$p, 3), trim = 3)

tab8 <- cbind(LAsens[, c("model", "Coefficient", "Estimate",
                         "95\\% CI", "p-value")],
              LAsens_int[, c("Estimate", "95\\% CI", "p-value")])
tab8$Coefficient <- case_match(tab8$Coefficient,
                               "intercept" ~ "Intercept",
                               "adult_inf" ~ "Adult (infectiousness)",
                               "adult_sus" ~ "Adult (susceptibility)",
                               "proph_sus" ~ "Prophylaxis (susceptibility)",
                               "xintercept" ~ "External intercept",
                               "xlogshape" ~ "External log shape")
xtab8 <- xtable(tab8[, 2:8], align = "ll|rcr|rcr", label = "tab:sensitivity",
                caption = "Log rate ratios with likelihood ratio confidence intervals and p-values from sensitivity analysis.")
xtab8_addtorow <- list(pos = list(0, 0, 0, 3, 6),
                       command = c(paste("& \\multicolumn{3}{c|}{\\textbf{Accounting for external infection}}",
                                         "& \\multicolumn{3}{c}{\\textbf{Ignoring external infection}} \\\\\n"),
                                   paste("Coefficient & Estimate & 95\\% CI & p-value &",
                                         "Estimate & 95\\% CI & p-value \\\\\n", "\\midrule \n"),
                                   "\\multicolumn{7}{l}{\\textbf{Latent period = 1 day}} \\\\\n",
                                   "[5pt] \\multicolumn{7}{l}{\\textbf{Infectious period = 5 days}} \\\\\n",
                                   "[5pt] \\multicolumn{7}{l}{\\textbf{Infectious period = 7 days}} \\\\\n"))
print(xtab8, include.rownames = FALSE, include.colnames = FALSE,
      booktabs = TRUE, caption.placement = "top",
      hline.after = c(-1, nrow(tab8)),
      add.to.row = xtab8_addtorow, sanitize.text.function = force,
      file = "table8.tex")
