# Supplementary material for: Pairwise Accelerated Failure Time Regression Models for Infectious Disease Transmission in Close‐Contact Groups With External Sources of Infection
Source: Stat Med. 2024 Oct 3;43(27):5138–54. doi: 10.1002/sim.10226 (PMC11583957; doi:10.1002/sim.10226)
Supplement: Supplementary file 1 — Data S1: pAFTsims.R: R script to generate epidemic simulations and fit pairwise AFT models. pAFTsimulation.py: Python script for epidemic simulation called by pAFTsims.R. results.csv: Comma‐separated values (CSV) file with simulation results. pAFTanalysis.R: R script to analyze results.csv, which generates Tables 1–4, Figures 2–5, and S1–S4. LAdata_2023‐08.csv: Los Angeles County Department of Public Health household influenza transmission data. AFT_LAanalysis.R: R script for LACDPH household data analysis, which generates Tables 5–8. [file SIM-43-5138-s002.zip › sim10226-sup-0001-Supinfo/LAdata_2023-08.csv]

afri	hhid	sickyn	id	onset_day	rtpcrpos	index	iid	age	male	proph
Yes	1	1	1	18	1	1	0	17	0	0
No	1	0	2	NA	0	0	1	43	1	0
No	1	0	3	NA	0	0	2	46	0	1
No	1	0	4	NA	0	0	3	74	1	1
Yes	2	1	5	22	1	1	0	20	0	0
No	2	0	6	NA	0	0	1	47	0	1
No	2	0	7	NA	0	0	2	33	1	1
No	2	0	8	NA	0	0	3	28	1	1
No	2	0	9	NA	0	0	4	54	0	1
No	2	0	10	NA	0	0	5	20	0	1
No	2	0	11	NA	0	0	6	17	0	1
No	2	0	12	NA	0	0	7	14	0	1
No	2	0	13	NA	0	0	8	18	1	1
No	2	0	14	NA	0	0	9	21	1	1
No	2	0	15	NA	0	0	10	55	1	1
No	2	0	16	NA	0	0	11	50	0	1
Yes	3	1	17	22	1	1	0	52	0	0
Yes	3	1	18	23	0	0	1	54	1	1
No	3	0	19	NA	0	0	2	28	0	1
No	3	0	20	NA	0	0	3	25	1	1
No	3	0	21	NA	0	0	4	3	0	1
No	3	0	22	NA	0	0	5	0.9166667	0	1
No	3	0	23	NA	0	0	6	86	0	0
Yes	4	1	24	22	1	1	0	22	0	0
No	4	0	25	NA	0	0	1	26	1	1
No	4	0	26	NA	0	0	2	47	0	1
No	4	0	27	NA	0	0	3	52	1	1
No	4	0	28	NA	0	0	4	46	0	1
No	4	0	29	NA	0	0	5	46	1	1
No	4	0	30	NA	0	0	6	25	1	1
No	4	0	31	NA	0	0	7	21	0	1
Yes	5	1	32	20	1	1	0	3	0	0
No	5	0	33	NA	0	0	1	38	0	1
No	5	0	34	NA	0	0	2	39	1	1
No	5	0	35	NA	0	0	3	63	0	1
No	5	0	36	NA	0	0	4	13	1	1
Yes	6	1	37	22	1	1	0	11	1	0
No	6	0	38	NA	0	0	1	37	0	1
No	6	0	39	NA	0	0	2	38	1	1
No	6	0	40	NA	0	0	3	13	0	1
No	6	0	41	NA	0	0	4	24	1	1
No	6	0	42	NA	0	0	5	24	0	1
Yes	7	1	43	22	1	1	0	16	0	0
No	7	0	44	NA	0	0	1	45	0	NA
No	7	0	45	NA	0	0	2	49	1	NA
No	7	0	46	NA	0	0	3	21	0	NA
No	7	0	47	NA	0	0	4	7	1	NA
No	7	0	48	NA	0	0	5	17	1	NA
No	7	0	49	NA	0	0	6	29	0	NA
No	7	0	50	NA	0	0	7	29	1	NA
No	7	0	51	NA	0	0	8	7	1	NA
No	7	0	52	NA	0	0	9	10	0	NA
Yes	8	1	53	24	1	1	0	17	0	0
No	8	0	54	NA	0	0	1	57	1	0
No	8	0	55	NA	0	0	2	49	0	0
No	8	0	56	NA	0	0	3	24	0	0
No	8	0	57	NA	0	0	4	8	0	0
Yes	9	1	58	22	1	1	0	30	0	0
No	9	0	59	NA	0	0	1	30	1	1
No	9	0	60	NA	0	0	2	6	0	1
Yes	10	1	61	23	1	1	0	14	0	0
No	10	0	62	NA	0	0	1	52	1	1
No	10	0	63	NA	0	0	2	49	0	1
No	10	0	64	NA	0	0	3	17	1	1
Yes	11	1	65	23	1	1	0	17	0	0
No	11	0	66	NA	0	0	1	54	1	1
No	11	0	67	NA	0	0	2	54	0	1
No	11	0	68	NA	0	0	3	NA	1	1
Yes	12	1	69	25	1	1	0	7	1	0
No	12	0	70	NA	0	0	1	45	1	1
No	12	0	71	NA	0	0	2	46	0	1
No	12	0	72	NA	0	0	3	3	0	1
No	12	0	73	NA	0	0	4	3	1	1
No	12	0	74	NA	0	0	5	68	0	1
Yes	13	1	75	27	1	1	0	16	0	0
No	13	0	76	NA	0	0	1	51	0	NA
No	13	0	77	NA	0	0	2	50	1	NA
No	13	0	78	NA	0	0	3	22	0	NA
Yes	14	1	79	23	1	1	0	7	0	0
No	14	0	80	NA	0	0	1	61	0	1
No	14	0	81	NA	0	0	2	37	1	1
Yes	14	1	82	30	0	0	3	33	0	1
No	14	0	83	NA	0	0	4	24	0	1
No	14	0	84	NA	0	0	5	13	1	1
No	14	0	85	NA	0	0	6	11	0	1
No	14	0	86	NA	0	0	7	7	0	1
No	14	0	87	NA	0	0	8	3	1	1
No	14	0	88	NA	0	0	9	35	1	1
No	14	0	89	NA	0	0	10	28	0	1
No	14	0	90	NA	0	0	11	11	1	1
No	14	0	91	NA	0	0	12	2	1	1
Yes	15	1	92	23	1	1	0	65	1	0
No	15	0	93	NA	0	0	1	11	1	0
No	15	0	94	NA	0	0	2	39	0	0
No	15	0	95	NA	0	0	3	38	1	0
No	15	0	96	NA	0	0	4	56	1	0
Yes	16	1	97	21	1	1	0	10	1	0
No	16	0	98	NA	0	0	1	52	0	NA
No	16	0	99	NA	0	0	2	12	1	NA
No	16	0	100	NA	0	0	3	NA	0	NA
No	16	0	101	NA	0	0	4	6	0	NA
Yes	17	1	102	19	1	1	0	7	0	0
No	17	0	103	NA	0	0	1	48	1	0
No	17	0	104	NA	0	0	2	46	0	0
Yes	17	1	105	31	0	0	3	10	1	1
Yes	18	1	106	23	1	0	0	25	1	0
No	18	0	107	NA	0	0	3	52	0	NA
No	18	0	108	NA	0	0	4	22	0	NA
Yes	18	1	109	13	0	1	1	58	1	0
Yes	18	1	110	20	0	0	2	26	NA	0
Yes	19	1	111	26	1	0	0	36	0	0
No	19	0	112	NA	0	0	2	43	1	0
No	19	1	113	27	0	0	3	7	1	1
No	19	1	114	23	0	1	1	3	1	0
Yes	20	1	115	27	1	1	0	14	0	0
No	20	0	116	NA	0	0	1	42	0	1
No	20	0	117	NA	0	0	2	40	1	1
No	20	0	118	NA	0	0	3	11	1	1
Yes	21	1	119	24	1	1	0	50	1	0
No	21	0	120	NA	0	0	1	15	0	NA
No	21	0	121	NA	0	0	2	26	1	NA
No	21	0	122	NA	0	0	3	27	0	NA
No	21	0	123	NA	0	0	4	4	0	NA
No	21	0	124	NA	0	0	5	9	0	NA
Yes	22	1	125	20	1	1	0	20	1	0
No	22	0	126	NA	0	0	1	46	0	0
No	22	0	127	NA	0	0	2	17	0	0
Yes	23	1	128	23	1	1	0	17	0	0
No	23	0	129	NA	0	0	1	48	1	0
No	23	0	130	NA	0	0	2	51	0	0
No	23	0	131	NA	0	0	3	15	1	0
No	23	0	132	NA	0	0	4	14	1	0
Yes	24	1	133	21	1	1	0	31	0	0
No	24	0	134	NA	0	0	1	36	1	0
No	24	0	135	NA	0	0	2	10	1	0
No	24	0	136	NA	0	0	3	5	0	0
Yes	25	1	137	25	1	1	0	40	0	0
Yes	25	1	138	30	0	0	1	18	0	1
Yes	25	1	139	32	0	0	2	39	0	1
No	25	0	140	NA	0	0	3	69	0	1
No	25	0	141	NA	0	0	4	23	0	1
No	25	0	142	NA	0	0	5	1.583333	NA	1
No	25	0	143	NA	0	0	6	69	NA	0
No	25	0	144	NA	0	0	7	55	0	1
No	25	0	145	NA	0	0	8	33	0	NA
Yes	25	1	146	27	0	0	9	10	0	NA
Yes	25	1	147	28	0	0	10	9	1	NA
Yes	25	1	148	27	0	0	11	8	0	1
Yes	25	1	149	28	0	0	12	6	0	NA
Yes	25	1	150	28	0	0	13	4	0	NA
Yes	25	1	151	27	0	0	14	2	0	NA
No	25	0	152	NA	0	0	15	24	1	NA
Yes	25	1	153	28	0	0	16	47	0	1
No	25	0	154	NA	0	0	17	45	1	1
No	25	0	155	NA	0	0	18	17	0	1
No	25	0	156	NA	0	0	19	19	1	1
Yes	26	1	157	19	1	1	0	31	0	0
No	26	0	158	NA	0	0	1	56	0	1
No	26	0	159	NA	0	0	2	21	0	1
No	26	0	160	NA	0	0	3	2	1	1
No	26	0	161	NA	0	0	4	34	0	1
No	26	0	162	NA	0	0	5	55	1	1
Yes	27	1	163	29	1	1	0	15	1	0
No	27	0	164	NA	0	0	1	42	1	1
No	27	0	165	NA	0	0	2	39	0	1
Yes	28	1	166	23	1	1	0	56	0	0
No	28	0	167	NA	0	0	1	60	1	0
Yes	29	1	168	23	1	1	0	45	1	0
No	29	0	169	NA	0	0	2	41	0	0
No	29	0	170	NA	0	0	3	26	0	0
Yes	29	1	171	23	0	1	1	2	0	0
Yes	30	1	172	26	1	0	0	13	1	0
Yes	30	1	173	23	0	1	1	45	0	0
No	30	0	174	NA	0	0	2	20	1	0
Yes	31	1	175	24	1	0	0	17	0	0
Yes	31	1	176	20	0	1	1	45	1	0
Yes	31	1	177	31	0	0	2	44	0	0
Yes	31	1	178	35	0	0	3	23	0	0
No	31	0	179	NA	0	0	4	25	1	0
No	31	1	180	34	0	0	5	1	1	0
Yes	32	1	181	23	1	1	0	52	1	0
No	32	0	182	NA	0	0	1	50	0	0
No	32	0	183	NA	0	0	2	17	0	0
Yes	33	1	184	23	1	1	0	2	0	0
No	33	0	185	NA	0	0	2	26	0	0
No	33	0	186	NA	0	0	3	41	0	0
Yes	33	1	187	23	0	1	1	45	1	0
Yes	34	1	188	23	1	1	0	5	1	0
No	34	0	189	NA	0	0	1	43	1	0
No	34	0	190	NA	0	0	2	33	0	0
Yes	35	1	191	23	1	1	0	26	1	0
Unknown	35	1	192	29	0	0	1	25	0	0
Yes	36	1	193	20	1	0	0	5	1	0
Yes	36	1	194	27	0	0	2	47	0	0
No	36	0	195	NA	0	0	3	49	1	0
No	36	0	196	NA	0	0	4	0.5833333	0	0
No	36	1	197	10	0	1	1	30	0	0
Yes	37	1	198	19	1	1	0	13	0	0
No	37	0	199	NA	0	0	1	50	1	0
No	37	0	200	NA	0	0	2	51	0	0
No	37	0	201	NA	0	0	3	21	1	0
No	37	0	202	NA	0	0	4	53	1	NA
Yes	38	1	203	32	1	0	0	35	0	0
No	38	0	204	NA	0	0	3	39	0	NA
Yes	38	1	205	30	0	0	1	0.8333333	0	0
Yes	38	1	206	33	0	0	4	17	0	NA
No	38	0	207	NA	0	0	5	15	0	NA
No	38	0	208	NA	0	0	6	48	0	NA
No	38	0	209	NA	0	0	7	14	1	NA
Yes	38	1	210	26	0	1	2	15	0	0
No	38	0	211	NA	0	0	8	42	0	NA
No	38	0	212	NA	0	0	9	16	1	NA
Yes	39	1	213	25	1	1	0	2	1	0
No	39	0	214	NA	0	0	1	26	0	0
No	39	0	215	NA	0	0	2	26	1	0
No	39	0	216	NA	0	0	3	60	0	0
No	39	0	217	NA	0	0	4	58	1	0
No	39	0	218	NA	0	0	5	24	1	0
No	39	0	219	NA	0	0	6	5	0	0
No	39	0	220	NA	0	0	7	0.3333333	1	0
Yes	40	1	221	25	1	1	0	18	0	0
No	40	0	222	NA	0	0	1	47	1	1
No	40	0	223	NA	0	0	2	44	0	1
No	40	0	224	NA	0	0	3	61	0	1
Yes	41	1	225	23	1	1	0	45	0	0
No	41	0	226	NA	0	0	1	44	1	0
No	41	0	227	NA	0	0	2	17	1	0
No	41	0	228	NA	0	0	3	15	0	0
Yes	42	1	229	32	1	1	0	23	1	0
No	42	0	230	NA	0	0	1	56	1	0
No	42	0	231	NA	0	0	2	51	0	NA
No	42	0	232	NA	0	0	3	17	0	NA
Yes	42	1	233	34	0	0	4	26	0	0
Yes	43	1	234	35	1	1	0	11	1	0
No	43	0	235	NA	0	0	1	41	0	0
No	43	0	236	NA	0	0	2	40	1	0
No	43	0	237	NA	0	0	3	15	0	0
No	43	0	238	NA	0	0	4	18	1	0
Yes	44	1	239	34	1	1	0	26	1	0
No	44	0	240	NA	0	0	1	48	1	NA
No	44	0	241	NA	0	0	2	49	0	NA
No	44	0	242	NA	0	0	3	19	1	NA
No	44	0	243	NA	0	0	4	12	0	NA
Yes	45	1	244	33	1	1	0	15	1	0
No	45	1	245	38	0	0	1	6	0	0
No	45	1	246	39	0	0	2	12	1	0
No	45	1	247	39	0	0	3	39	1	0
No	45	0	248	NA	0	0	4	34	0	0
Yes	46	1	249	34	1	1	0	11	0	0
No	46	0	250	NA	0	0	1	39	1	0
No	46	0	251	NA	0	0	2	38	0	0
No	46	0	252	NA	0	0	3	8	0	0
Yes	47	1	253	26	1	1	0	56	1	0
No	47	0	254	NA	0	0	1	43	0	NA
Yes	48	1	255	29	1	1	0	9	0	0
No	48	0	256	NA	0	0	1	40	0	NA
No	48	0	257	NA	0	0	2	46	1	NA
Yes	48	1	258	31	0	0	3	3	1	NA
No	48	0	259	NA	0	0	4	81	0	NA
Yes	49	1	260	37	1	1	0	15	1	0
No	49	0	261	NA	0	0	1	53	1	0
No	49	0	262	NA	0	0	2	49	0	0
No	49	0	263	NA	0	0	3	5	1	0
Yes	50	1	264	21	1	1	0	11	1	0
Yes	50	1	265	31	0	0	1	35	0	0
Yes	50	1	266	31	0	0	2	14	0	0
Yes	51	1	267	40	1	1	0	7	1	0
No	51	0	268	NA	0	0	1	42	0	0
No	51	0	269	NA	0	0	2	40	1	0
No	51	0	270	NA	0	0	3	11	0	1
No	51	0	271	NA	0	0	4	10	1	1
Yes	52	1	272	39	1	1	0	17	0	0
No	52	0	273	NA	0	0	1	55	1	NA
No	52	0	274	NA	0	0	2	54	0	NA
Yes	53	1	275	24	1	1	0	18	0	0
No	53	1	276	28	0	0	1	51	0	1
No	53	1	277	29	0	0	2	20	0	1
Yes	54	1	278	43	1	0	0	18	1	0
No	54	0	279	NA	0	0	2	NA	1	0
No	54	0	280	NA	0	0	3	NA	0	0
Yes	54	1	281	41	0	1	1	16	1	0
Yes	55	1	282	40	1	1	0	14	0	0
No	55	0	283	NA	0	0	2	37	0	NA
Yes	55	1	284	40	0	1	1	14	0	1
No	55	0	285	NA	0	0	3	13	1	0
No	55	0	286	NA	0	0	4	2	0	0
No	55	0	287	NA	0	0	5	0.75	1	0
Yes	56	1	288	41	1	1	0	18	0	0
No	56	0	289	NA	0	0	2	37	0	NA
Yes	56	1	290	41	0	1	1	18	0	1
No	56	0	291	NA	0	0	3	13	1	NA
No	56	0	292	NA	0	0	4	2	0	NA
No	56	0	293	NA	0	0	5	0.75	1	NA
Yes	57	1	294	41	1	1	0	24	0	0
No	57	0	295	NA	0	0	1	27	0	0
No	57	0	296	NA	0	0	2	25	1	0
Yes	58	1	297	44	1	1	0	16	1	0
No	58	0	298	NA	0	0	1	52	0	0
No	58	0	299	NA	0	0	2	18	0	0
