# Supplementary material for: Pairwise Accelerated Failure Time Regression Models for Infectious Disease Transmission in Close‐Contact Groups With External Sources of Infection
Source: Stat Med. 2024 Oct 3;43(27):5138–54. doi: 10.1002/sim.10226 (PMC11583957; doi:10.1002/sim.10226)
Supplement: Supplementary file 1 — Data S1: pAFTsims.R: R script to generate epidemic simulations and fit pairwise AFT models. pAFTsimulation.py: Python script for epidemic simulation called by pAFTsims.R. results.csv: Comma‐separated values (CSV) file with simulation results. pAFTanalysis.R: R script to analyze results.csv, which generates Tables 1–4, Figures 2–5, and S1–S4. LAdata_2023‐08.csv: Los Angeles County Department of Public Health household influenza transmission data. AFT_LAanalysis.R: R script for LACDPH household data analysis, which generates Tables 5–8. [file SIM-43-5138-s002.zip › sim10226-sup-0001-Supinfo/pAFTanalysis.R]

## R code for analysis of simulation data
# Authors: Yushuf Sharker, Zaynab Diallo, Wasiur Rahman KhudaBukhsh,
#          and Eben Kenah
# modified 2023-12-12 by Eben Kenah

# Generates all figures and tables for simulation results. Run using
# 'source ("pAFTanalysis.R")' in R from a directory containing 'results.csv'.

# run using R version 4.3.2
library(dplyr)        # version 1.1.2
library(scales)       # version 1.2.1
library(stringr)      # version 1.5.0
library(xtable)       # version 1.8-4

# simulation results
results <- read.csv("results.csv")
names(results)[names(results) == "ln_shape"] <- "logshape"


# utility functions for table formatting
dist_rename <- function(x) {
  # capitalize distribution names and correct "Loglogistic"
  x <- str_to_title(x)
  x[x == "Loglogistic"] <- "Log-logistic"
  return(x)
}
dist_filter <- function(x) {
  # remove redundant distribution names from tables
  x_shift <- c("", x[-length(x)])
  return(ifelse(x == x_shift, "", x))
}
design_recode <- function(x) {
  # pretty names for distributions
  x <- recode(x,
              "cc" = "Complete cohort",
              "tr" = "CT with delayed entry",
              "trx" = "\\emph{CT without delayed entry}",
              "nx" = "\\emph{Ignoring external infection}")
  return(x)
}

## Correctly specified scatterplots (Figures 1-4)
quadplot <- function(trdist, coeff, filename = NULL) {
  # truedist is a distribution name ("exponential" or "loglogistic")
  # coeff is the name of a coefficient ("sus" or "inf")
  figlim <- c(-1, 1)  # plotting limits for x and y

  pdf(file = filename)
  # set graphical parameters
  figcex <- 0.9
  par(mfrow = c(2, 2), mar = 0.6 * (c(5, 5, 4, 1) + 0.1), mgp = c(2, 1, 0))

  # scatterplots
  with(subset(results, truedist == trdist & fitdist == trdist), {
    truecoef <- eval(parse(text = paste(coeff, "x", sep = "")))
    estcoef <- eval(parse(text = paste(coeff, "x_est", sep = "")))

    # complete cohort
    bias_unobs <- estcoef[design == "unobs"] - truecoef[design == "unobs"]
    bias_obs <- estcoef[design == "obs"] - truecoef[design == "obs"]
    plot(truecoef[design == "unobs"], bias_unobs,
         pch = 20, xlim = figlim, ylim = figlim,
         main = "Complete cohort",
         xlab = NA,
         ylab = bquote("Estimated - true" ~ beta[.(coeff)]),
         cex.main = figcex, cex.lab = figcex, cex.axis = figcex)
    points(truecoef[design == "obs"], bias_obs,
           pch = 20, col = alpha("darkgray", 0.5))
    order_unobs <- order(truecoef[design == "unobs"])
    grid()
    lines(lowess(truecoef[design == "obs"], bias_obs), lty = "dashed")
    lines(lowess(truecoef[design == "unobs"], bias_unobs))

    # contact tracing with delayed entry
    bias_unobs_tr <- (estcoef[design == "unobs_tr"]
                      - truecoef[design == "unobs_tr"])
    bias_obs_tr <- estcoef[design == "obs_tr"] - truecoef[design == "obs_tr"]
    plot(truecoef[design == "unobs_tr"], bias_unobs_tr,
         pch = 20, xlim = figlim, ylim = figlim,
         main = "Contact tracing with delayed entry",
         xlab = NA, ylab = NA,
         cex.main = figcex, cex.lab = figcex, cex.axis = figcex)
    points(truecoef[design == "obs_tr"], bias_obs_tr,
           pch = 20, col = alpha("darkgray", 0.5))
    grid()
    lines(lowess(truecoef[design == "obs_tr"], bias_obs_tr), lty = "dashed")
    lines(lowess(truecoef[design == "unobs_tr"], bias_unobs_tr))

    # contact tracing without delayed entry
    bias_unobs_trx <- (estcoef[design == "unobs_trx"]
                      - truecoef[design == "unobs_trx"])
    bias_obs_trx <- estcoef[design == "obs_trx"] - truecoef[design == "obs_trx"]
    plot(truecoef[design == "unobs_trx"], bias_unobs_trx,
         pch = 20, xlim = figlim, ylim = figlim,
         main = "Contact tracing without delayed entry",
         xlab = bquote("True" ~ beta[.(coeff)]),
         ylab = bquote("Estimated - true" ~ beta[.(coeff)]),
         cex.main = figcex, cex.lab = figcex, cex.axis = figcex)
    points(truecoef[design == "obs_trx"], bias_obs_trx,
           pch = 20, col = alpha("darkgray", 0.5))
    grid()
    lines(lowess(truecoef[design == "obs_trx"], bias_obs_trx), lty = "dashed")
    lines(lowess(truecoef[design == "unobs_trx"], bias_unobs_trx))
    # abline(0, 1, col = "white")

    # ignoring external infection
    bias_unobs_nx <- (estcoef[design == "unobs_nx"]
                      - truecoef[design == "unobs_nx"])
    bias_obs_nx <- estcoef[design == "obs_nx"] - truecoef[design == "obs_nx"]
    plot(truecoef[design == "unobs_nx"], bias_unobs_nx,
         pch = 20, xlim = figlim, ylim = figlim,
         main = "Ignoring external infections",
         xlab = bquote("True" ~ beta[.(coeff)]), ylab = NA,
         cex.main = figcex, cex.lab = figcex, cex.axis = figcex)
    points(truecoef[design == "obs_trx"], bias_obs_nx,
           pch = 20, col = alpha("darkgray", 0.5))
    lines(lowess(truecoef[design == "unobs_nx"], bias_unobs_trx))
    grid()
    lines(lowess(truecoef[design == "obs_nx"], bias_obs_trx), lty = "dashed")
    lines(lowess(truecoef[design == "unobs_nx"], bias_unobs_trx))
  })
  dev.off()
}

quadplot("exponential", "sus", "fig2.pdf")  # Figure 2
quadplot("exponential", "inf", "fig3.pdf")  # Figure 3
quadplot("loglogistic", "sus", "figS1.pdf")  # Figure S1
quadplot("loglogistic", "inf", "figS2.pdf")  # Figure S2

# Misspecified model scatterplots (Figs 5 and 6)
mis_quadplot <- function(coeff, design = NULL, filename = NULL) {
  # coeff is "sus" or "inf"
  # design is NULL (complete cohort) or "tr", "trx", or "nx"
  figlim <- c(-1, 1)
  if (is.null(design)) {
    # complete cohort design
    design1 <- "unobs"
    design2 <- "obs"
  } else {
    # other design
    design1 <- paste("unobs", design, sep = "_")
    design2 <- paste("obs", design, sep = "_")
  }

  pdf(file = filename)
  # set graphical parameters
  figcex <- 0.9
  par(mfrow = c(2, 2), mar = 0.6 * (c(5, 5, 4, 1) + 0.1), mgp = c(2, 1, 0))

  with(subset(results, truedist == "exponential" & fitdist == "loglogistic"), {
    truecoef <- eval(parse(text = paste0(coeff, "x")))
    estcoef <- eval(parse(text = paste0(coeff, "x_est")))
    bias1 <- estcoef[design == design1] - truecoef[design == design1]
    bias_obs_tr <- estcoef[design == "obs_tr"] - truecoef[design == "obs_tr"]
    plot(truecoef[design == design1], bias1,
         pch = 20, xlim = figlim, ylim = figlim,
         main = "Log-logistic fit to exponential", cex.main = figcex,
         xlab = NA, ylab = bquote("Estimated - true" ~ beta[.(coeff)]),
         cex.main = figcex, cex.lab = figcex, cex.axis = figcex)
    points(truecoef[design == "obs_tr"], bias_obs_tr,
           pch = 20, col = alpha("darkgray", 0.5))
    grid()
    lines(lowess(truecoef[design == "obs_tr"], bias_obs_tr), lty = "dashed")
    lines(lowess(truecoef[design == design1], bias1))
  })

  with(subset(results, truedist == "exponential" & fitdist == "weibull"), {
    truecoef <- eval(parse(text = paste0(coeff, "x")))
    estcoef <- eval(parse(text = paste0(coeff, "x_est")))
    bias1 <- estcoef[design == design1] - truecoef[design == design1]
    bias2 <- estcoef[design == design2] - truecoef[design == design2]
    plot(truecoef[design == design1], bias1,
         pch = 20, xlim = figlim, ylim = figlim,
         main = "Weibull fit to exponential",
         xlab = NA, ylab = NA,
         cex.main = figcex, cex.lab = figcex, cex.axis = figcex)
    points(truecoef[design == design2], bias2,
           pch = 20, col = alpha("darkgray", 0.5))
    grid()
    lines(lowess(truecoef[design == design2], bias2), lty = "dashed")
    lines(lowess(truecoef[design == design1], bias1))
  })

  with(subset(results, truedist == "loglogistic" & fitdist == "exponential"), {
    truecoef <- eval(parse(text = paste0(coeff, "x")))
    estcoef <- eval(parse(text = paste0(coeff, "x_est")))
    bias1 <- estcoef[design == design1] - truecoef[design == design1]
    bias2 <- estcoef[design == design2] - truecoef[design == design2]
    plot(truecoef[design == design1], bias1,
         pch = 20, xlim = figlim, ylim = figlim,
         main = "Exponential fit to log-logistic",
         xlab = bquote("True" ~ beta[.(coeff)]),
         ylab = bquote("Estimated - true" ~ beta[.(coeff)]),
         cex.main = figcex, cex.lab = figcex, cex.axis = figcex)
    points(truecoef[design == design2], bias2,
           pch = 20, col = alpha("darkgray", 0.5))
    grid()
    lines(lowess(truecoef[design == design2], bias2), lty = "dashed")
    lines(lowess(truecoef[design == design1], bias1))
  })

  with(subset(results, truedist == "loglogistic" & fitdist == "weibull"), {
    truecoef <- eval(parse(text = paste0(coeff, "x")))
    estcoef <- eval(parse(text = paste0(coeff, "x_est")))
    bias1 <- estcoef[design == design1] - truecoef[design == design1]
    bias2 <- estcoef[design == design2] - truecoef[design == design2]
    plot(truecoef[design == design1], bias1,
         pch = 20, xlim = figlim, ylim = figlim,
         main = "Weibull fit to log-logistic", cex.main = figcex,
         xlab = bquote("True" ~ beta[.(coeff)]), ylab = NA,
         cex.main = figcex, cex.lab = figcex, cex.axis = figcex)
    points(truecoef[design == design2], bias2,
           pch = 20, col = alpha("darkgray", 0.5))
    grid()
    lines(lowess(truecoef[design == design2], bias2), lty = "dashed")
    lines(lowess(truecoef[design == design1], bias1))
  })
  dev.off()
}

mis_quadplot("sus", filename = "fig4.pdf", design = "tr")   # Figure 4
mis_quadplot("inf", filename = "fig5.pdf", design = "tr")   # Figure 5
mis_quadplot("sus", filename = "figS3.pdf")                # Figure S3
mis_quadplot("inf", filename = "figS4.pdf")                # Figure S4


## Coverage probabilities (Tables 1-3)
covprobs <- function(coeff, truedist, fitdist = NULL) {
  # coeff is "susx", "infx", "intercept", "logshape", or "xintercept"
  if (is.null(fitdist)) fitdist <- truedist

  rows <- results$truedist == truedist & results$fitdist == fitdist
  trueval <- results[rows, coeff]
  if (truedist == "exponential" && fitdist == "weibull"
      && coeff == "logshape") {
    trueval <- rep(0, sum(rows))
  }
  lower <- results[rows, paste0(coeff, "_wald_2.5")]
  upper <- results[rows, paste0(coeff, "_wald_97.5")]
  covered <- (trueval >= lower) & (trueval <= upper)
  design <- results[rows, "design"]

  return(sapply(c("obs", "obs_tr", "obs_trx", "obs_nx",
                  "unobs", "unobs_tr", "unobs_trx", "unobs_nx"),
                function(d) mean(covered[design == d], na.rm = TRUE)))
}

covdat <- function(truedist, fitdist = NULL, caption = NULL) {
  if (is.null(fitdist)) fitdist <- truedist
  params <- c("susx", "infx", "logshape", "intercept", "xintercept")
  covdat <- data.frame(sapply(params, covprobs, truedist = truedist,
                              fitdist = fitdist))
  covdat <- cbind(data.frame(truedist = truedist, fitdist = fitdist,
                             design = row.names(covdat)),
                  covdat)
  return(covdat)
}

# generate coverage table data
coverage <- rbind(covdat("exponential"), covdat("loglogistic")) # Table 1
coverage_exp <- rbind(covdat("exponential", "loglogistic"),
                      covdat("exponential", "weibull"))         # Table 2
coverage_llog <- rbind(covdat("loglogistic", "exponential"),
                       covdat("loglogistic", "weibull"))        # Table 3

# format coverage tables for LaTeX
covtable_latex <- function(covdat, misspecified = FALSE, filename = "",
                           caption = NULL, label = NULL) {
  # rearrange table to have WIW observed first, then WIW not observed
  tabl <- covdat
  tabl$wiw <- sapply(strsplit(tabl$design, "_"), function(x) x[1])
  tabl$stdesign <- sapply(strsplit(tabl$design, "_"),
                          function(x) ifelse(is.na(x[2]), "cc", x[2]))
  tabl <- rbind(subset(tabl, wiw == "obs"), subset(tabl, wiw == "unobs"))
  tabl <- tabl[, c("truedist", "fitdist", "wiw", "stdesign", "susx", "infx",
                   "intercept", "logshape", "xintercept")]
  tabl$wiw <- NULL

  # correct distribution names and keep only first instance of each
  tabl$truedist <- dist_rename(tabl$truedist)
  tabl$fitdist <- dist_rename(tabl$fitdist)

  # keep only the first instance of each distribution name
  tabl$truedist <- dist_filter(tabl$truedist)
  tabl$fitdist <- dist_filter(tabl$fitdist)

  # recode study design names
  tabl$stdesign <- design_recode(tabl$stdesign)
  tabl$design <- NULL

  # recode column names
  if (misspecified == FALSE) {
    tabl$fitdist <- NULL
  } else if (misspecified == TRUE) {
    tabl$truedist <- NULL
  } else {
    print("Argument 'misspecified' should be TRUE or FALSE.")
  }
  names(tabl) <- recode(names(tabl),
                        "truedist" = "Contact intervals",
                        "fitdist" = "Model",
                        "stdesign" = "Study design",
                        "susx" = "$\\beta_\\text{sus}$",
                        "infx" = "$\\beta_\\text{inf}$",
                        "intercept" = "$\\ln \\lambda_0$",
                        "logshape" = "$\\ln \\gamma_\\text{int}$",
                        "xintercept" = "$\\ln \\mu_0$")

  # add midrules, multirows, and multicolumns
  dist_rows <- (tabl[[1]] != "")
  midrules <- c(
    paste0("\\midrule \n",
          "\\multicolumn{7}{l}{\\textbf{Who-infected-whom observed}} \\\\"),
          "\\cmidrule{2-7}",
    paste0("\\midrule \n",
          "\\multicolumn{7}{l}{\\textbf{Who-infected-whom not observed}} \\\\"),
          "\\cmidrule{2-7}")
  tabl[dist_rows, 1] <- paste0(midrules, "\\multirow{", c(4, 4, 4, 4),
                               "}{*}{", tabl[[1]][dist_rows], "}")

  # generate LaTeX code
  print(xtable(tabl, digits = c(0, 0, 0, 3, 3, 3, 3, 3), align = "lllccccc",
               caption = caption, label = label),
        file = filename, type = "latex",
        caption.placement = "top",
        include.rownames = FALSE, include.colnames = TRUE, hline.after = NULL,
        floating = TRUE, sanitize.text.function = force,
        add.to.row = list(pos = list(-1, nrow(tabl)),
                          command = c("\\toprule\n", "\\bottomrule\n")))
  return(tabl)
}
covtable_latex(coverage, file = "table1.tex", label = "tab:coverage",
               caption = paste("95\\% confidence interval coverage",
                               "probabilities for correctly-specified",
                               "pairwise AFT models with exponential",
                               "and log-logistic contact intervals.",
                               "The flawed study designs are in italics."))
covtable_latex(coverage_exp, misspecified = TRUE, file = "table2.tex",
               label = "tab:coverage_exp",
               caption = paste("95\\% confidence interval coverage",
                               "probabilities for pairwise AFT models fit to",
                               "exponential contact intervals.",
                               "The flawed study designs are in italics."))
covtable_latex(coverage_llog, misspecified = TRUE, file = "table3.tex",
               label = "tab:coverage_llog",
               caption = paste("95\\% confidence interval coverage",
                               "probabilities for pairwise AFT models fit to",
                               "log-logistic contact intervals.",
                               "The flawed study designs are in italics."))

# Akaike Information Criterion (Table 4)
aic_rows <- !duplicated(results[, c("sim_id", "design", "truedist")])
aicdat <- results[aic_rows, c("sim_id", "design", "truedist")]
aic_mindist <- by(results, list(results$sim_id, results$design),
                  function(x) x$fitdist[which.min(x$aic)])
aicdat$mindist <- as.factor(mapply(function(id, des) aic_mindist[id, des],
                                   as.character(aicdat$sim_id), aicdat$design))
aictabs <- by(aicdat, list(aicdat$truedist, aicdat$design),
              function(x) table(x$mindist) / nrow(x))
aictable <- expand.grid(design = c("obs", "obs_tr", "unobs", "unobs_tr"),
                        truedist = c("exponential", "loglogistic"))
aictable <- cbind(aictable,
                  do.call(rbind,
                          mapply(function(dist, des) aictabs[dist, des],
                                 aictable$truedist, aictable$design)))

aic_latex <- function(aicdat, filename = "", label = NULL, caption = NULL) {
  tabl <- aicdat
  tabl$design <- as.character(tabl$design)
  tabl$wiw <- sapply(strsplit(tabl$design, "_"), function(x) x[1])
  tabl$stdesign <- sapply(strsplit(tabl$design, "_"),
                          function(x) ifelse(is.na(x[2]), "cc", x[2]))
  tabl <- rbind(subset(tabl, wiw == "obs"), subset(tabl, wiw == "unobs"))
  tabl <- tabl[, c("truedist", "stdesign", "exponential",
                   "weibull", "loglogistic")]
  tabl <- subset(tabl, stdesign %in% c("cc", "tr"))
  tabl$wiw <- NULL

  # correct distribution names and keep only first instance of each
  tabl$truedist <- as.character(tabl$truedist)
  tabl$truedist <- dist_rename(tabl$truedist)
  tabl$truedist <- dist_filter(tabl$truedist)

  # recode study design names
  tabl$stdesign <- design_recode(tabl$stdesign)
  tabl$design <- NULL

  # recode column names
  names(tabl) <- recode(names(tabl),
                        "truedist" = "Contact intervals",
                        "stdesign" = "Study design",
                        "exponential" = "Exponential",
                        "loglogistic" = "Log-logistic",
                        "weibull" = "Weibull")

  # add midrules, multicolumns, and multirows
  dist_rows <- (tabl[[1]] != "")
  midrules <- c(
    paste0("\\midrule\n",
           "\\multicolumn{5}{l}{\\textbf{Who-infected-whom observed}}\\\\"),
           "\\cmidrule{2-5}",
    paste0("\\midrule\n",
           "\\multicolumn{5}{l}{\\textbf{Who-infected-whom not observed}}\\\\"),
           "\\cmidrule{2-5}")
  tabl[dist_rows, 1] <- paste0(midrules, "\\multirow{", c(2, 2, 2, 2),
                               "}{*}{", tabl[[1]][dist_rows], "}")

  # generate LaTeX code
  print(xtable(tabl, digits = c(0, 0, 0, 3, 3, 3), align = "lllccc",
               caption = caption, label = label),
        file = filename, type = "latex",
        caption.placement = "top",
        include.rownames = FALSE, include.colnames = TRUE, hline.after = NULL,
        floating = TRUE, sanitize.text.function = force,
        add.to.row = list(pos = list(-1, nrow(tabl)),
                          command = c("\\toprule\n", "\\bottomrule\n")))
  return(tabl)
}

aictable_latex <- aic_latex(aictable, file = "table4.tex",
                            label = "tab:aic",
                            caption = paste("Proportion of fitted models with",
                                            "the lowest Akaike information",
                                            "criterion (AIC) under valid",
                                            "epidemiologic study designs."))
