# Supplementary material for: Pairwise Accelerated Failure Time Regression Models for Infectious Disease Transmission in Close‐Contact Groups With External Sources of Infection
Source: Stat Med. 2024 Oct 3;43(27):5138–54. doi: 10.1002/sim.10226 (PMC11583957; doi:10.1002/sim.10226)
Supplement: Supplementary file 1 — Data S1: pAFTsims.R: R script to generate epidemic simulations and fit pairwise AFT models. pAFTsimulation.py: Python script for epidemic simulation called by pAFTsims.R. results.csv: Comma‐separated values (CSV) file with simulation results. pAFTanalysis.R: R script to analyze results.csv, which generates Tables 1–4, Figures 2–5, and S1–S4. LAdata_2023‐08.csv: Los Angeles County Department of Public Health household influenza transmission data. AFT_LAanalysis.R: R script for LACDPH household data analysis, which generates Tables 5–8. [file SIM-43-5138-s002.zip › sim10226-sup-0001-Supinfo/pAFTsims.R]

## R code for pairwise AFT simulation analysis
# Authors: Yushuf Sharker, Zaynab Diallo, Wasiur Rahman KhudaBukhsh,
#          and Eben Kenah
# modified 2023-08-15 by Eben Kenah

# Run using "Rscript pAFTsims.R nsim csvfile" in a directory containing
# "pAFTsimulation.py" and "transtat_models.py", where "nsim" is the number
# of simulations for each contact interval distribution and "csvfile" is the
# name of the csv file for the results. To make the functions available in an
# interactive R session, comment out lines after line 256 to run via
# 'source("pAFTsims.R")'.

# Prior to running, set correct path_to_python in line 24 and comment out
# Ohio Supercomputer Center path in line 26.

# Simulations were conducted with R version 4.3.0 and Python version 3.9.12
# on the Ohio Supercomputer Center (https://www.osc.edu)
library(parallel)     # base package
library(reticulate)   # version 1.31
library(survival)     # version 3.5-5
library(transtat)     # version 0.3.7

# set path to Python
# path_to_python <- "/usr/bin/python3"
# Ohio Supercomputer Center path:
path_to_python <- "/apps/python/3.9-2022.05/bin/python"
use_python(path_to_python, required = TRUE)
source_python("pAFTsimulation.py")

sim_function <- function(susx_coef = 0, infx_coef = 0,
                         truedist = "exponential") {
  hhsize <- as.integer(5)     # household size
  nhh <- as.integer(400)      # number of households
  episize <- 600              # number of infections
  latpd <- 0                  # latent period
  infpd <- 1                  # infectious period
  optmethod <- "BFGS"         # optimization method (default)

  # set rate parameters
  if (truedist == "exponential") {
    ln_cirate <- log(-log(0.8) / infpd)  # household SAR = 0.20
  } else if (truedist == "loglogistic") {
    ln_cirate <- 0.5 / infpd             # household SAR = 0.20 with shape = 2
  }
  ln_cishape <- log(2)      # ignored if truedist == "exponential"
  ln_xcirate <- log(-log(0.8) / (infpd * 2))

  # runs simulation in Python and combines internal and external data
  simdat <- pysim(hhsize = hhsize, nhh = nhh, episize = episize,
                  latpd = latpd, infpd = infpd,
                  susx_coef = susx_coef, infx_coef = infx_coef,
                  cidist = truedist, ln_cirate = ln_cirate,
                  ln_cishape = ln_cishape, ln_xcirate = ln_xcirate)

  # true coefficient values
  truecoef <- simdat[[3]]

  # process internal rows (person to person transmission)
  pdat <- simdat[[1]]
  pdat$external <- 0          # external row indicator
  pdat$interval <- pdat$exit - pdat$entry
  pdat$start <- 0             # relative time scale
  pdat$stop <- pdat$interval

  # process external rows (transmission from external source)
  xdat <- simdat[[2]]
  xdat$infectious <- NA       # infectious individual identifier
  xdat$external <- 1          # external row indicator
  xdat$interval <- xdat$exit  # because entry is at time 0 for complete cohort
  xdat$stop <- xdat$exit
  xdat$infx <- 0              # infectiousness covariate set to zero

  # determine which rows are traceable and set entry times for external rows
  pdat$trace <- 1             # all internal rows are traceable
  tracetime <- sapply(xdat$hhid,
                      function(hhid) {
                        hhexits <- xdat$exit[xdat$hhid == hhid]
                        return(min(hhexits))
                      })
  xdat$start <- tracetime
  xdat$trace <- (xdat$exit > xdat$start)

  # produce single data frame
  dat <- rbind(pdat, xdat)
  return(list(data = dat, truecoef = truecoef, truedist = truedist,
              optmethod = optmethod))
}

analysis_function <- function(fitdist, simulation) {
  # fits eight regression models (4 study designs * WIW observed or not)
  # produces data frame with true values and point/interval estimates
  dat <- simulation$data
  truecoef <- simulation$truecoef
  truedist <- simulation$truedist
  optmethod <- simulation$optmethod

  # complete cohort data analysis
  # => use interval for time and entire data set
  # who-infects-whom observed (event indicator infector)
  obs <- NULL
  # first try is needed to prevent mysterious error on OSC cluster
  try(obs <- transreg(Surv(interval, infector) ~ infx + susx + ext(external),
                      sus = "susceptible", data = dat,
                      dist = fitdist,
                      xdist = "exponential", optim_method = optmethod),
      silent = TRUE)
  try(obs <- transreg(Surv(interval, infector) ~ infx + susx + ext(external),
                      sus = "susceptible", data = dat,
                      dist = fitdist,
                      xdist = "exponential", optim_method = optmethod))
  # who-infects-whom not observed (event indicator infset)
  unobs <- NULL
  try(unobs <- transreg(Surv(interval, infset) ~ infx + susx + ext(external),
                        sus = "susceptible", data = dat,
                        dist = fitdist, xdist = "exponential",
                        optim_method = optmethod))

  # contact tracing with delayed entry (i.e., left truncation)
  # => Use start and stop times and subset with trace == 1.
  # Subset data first to avoid empty warning about start >= stop.
  # who-infects-whom observed (event indicator infector)
  obs_tr <- NULL
  try(obs_tr <- transreg(Surv(start, stop, infector)
                         ~ infx + susx + ext(external), sus = "susceptible",
                         data = subset(dat, trace == 1),
                         dist = fitdist, xdist = "exponential",
                         optim_method = optmethod))
  # who-infects-whom not observed (event indicator infset)
  unobs_tr <- NULL
  try(unobs_tr <- transreg(Surv(start, stop, infset)
                           ~ infx + susx + ext(external), sus = "susceptible",
                           data = subset(dat, trace == 1),
                           dist = fitdist, xdist = "exponential",
                           optim_method = optmethod))

  # contact tracing without delayed entry (i.e., no left truncation)
  # => Use interval time and subset trace == 1.
  # Using subset argument leads to empty warning about start >= stop.
  # who-infects-whom observed (event indicator infector)
  obs_trx <- NULL
  try(obs_trx <- transreg(Surv(interval, infector)
                          ~ infx + susx + ext(external), sus = "susceptible",
                          data = subset(dat, trace == 1),
                          dist = fitdist, xdist = "exponential",
                          optim_method = optmethod))
  # who-infects-whom not observed (event indicator infset)
  unobs_trx <- NULL
  try(unobs_trx <- transreg(Surv(interval, infset)
                            ~ infx + susx + ext(external), sus = "susceptible",
                            data = subset(dat, trace == 1),
                            dist = fitdist, xdist = "exponential",
                            optim_method = optmethod))

  # ignoring external sources of transmission
  # => use interval time and subset external == 0
  # who-infects-whom observed (event indicator infector)
  obs_nx <- NULL
  try(obs_nx <- transreg(Surv(interval, infector) ~ infx + susx,
                         sus = "susceptible",
                         data = dat, subset = (external == 0),
                         dist = fitdist, xdist = "exponential",
                         optim_method = optmethod))
  # who-infects-whom not observed (event indicator infset)
  unobs_nx <- NULL
  try(unobs_nx <- transreg(Surv(interval, infset) ~ infx + susx,
                           sus = "susceptible",
                           data = dat, subset = (external == 0),
                           dist = fitdist, xdist = "exponential",
                           optim_method = optmethod))

  ## model output
  models <- list("obs" = obs, "unobs" = unobs,
                 "obs_tr" = obs_tr, "unobs_tr" = unobs_tr,
                 "obs_trx" = obs_trx, "unobs_trx" = unobs_trx,
                 "obs_nx" = obs_nx, "unobs_nx" = unobs_nx)
  models <- models[!sapply(models, is.null)]
  estcoef <- lapply(models, coef)
  waldci <- lapply(models, confint)
  aic <- lapply(models, AIC)

  # add NaN for (xIntercept) when ignoring external transmission
  for (modelname in c("obs_nx", "unobs_nx")) {
    estcoef[[modelname]]["xintercept"] <- NaN
    waldci[[modelname]]["xintercept", ] <- rep(NaN, 2)
  }

  # rename coefficient estimates to coef_est and produce data frame
  for (i in seq_len(length(estcoef))) {
    names(estcoef[[i]]) <- sapply(names(estcoef[[i]]),
                                  function(name) {
                                    paste(name, "_est", sep = "")
                                  })
  }
  estcoef <- do.call(rbind, estcoef)

  # process confidence intervals into named vectors and produce data frames
  ciflatten <- function(cilist, type) {
    for (i in seq_len(length(cilist))) {
      namegrid <- expand.grid(colnames(cilist[[i]]),
                              rownames(cilist[[i]]))
      cilist[[i]] <- as.vector(t(cilist[[i]]))
      names(cilist[[i]]) <- paste(namegrid[, 2], type, namegrid[, 1],
                                  sep = "_")
    }
    return(cilist)
  }
  waldci <- do.call(rbind, ciflatten(waldci, "wald"))

  truecoef <- truecoef[rep(1, length(models)), ]
  rownames(truecoef) <- names(models)
  aic <- data.frame(aic = unlist(aic))

  simresults <- cbind(truecoef, aic, estcoef, waldci)
  simresults$design <- names(models)
  simresults$fitdist <- fitdist
  simresults$truedist <- truedist
  return(simresults)
}

onesim <- function(sim_id = 1, ...) {
  sim <- sim_function(...)
  analist <- lapply(c("exponential", "weibull", "loglogistic"),
                    analysis_function, simulation = sim)

  # add columns for shape parameter estimates to exponential analysis
  namediff <- setdiff(names(analist[[2]]), names(analist[[1]]))
  analist[[1]][namediff] <- NA

  # combine results of exponential, weibull, and log-logistic analyses
  result <- do.call(rbind, analist)
  result$sim_id <- sim_id
  rownames(result) <- NULL
  return(result)
}

main <- function(nsim, csvfile) {
  cores <- detectCores() - 1
  clstr <- makeCluster(cores, type = "FORK")

  # run exponential and log-logistic simulations with same coefficients
  infx_coefs <- runif(nsim, min = -1, max = 1)
  susx_coefs <- runif(nsim, min = -1, max = 1)
  results_exp <- clusterMap(clstr, onesim, sim_id = 1:nsim,
                            susx_coef = susx_coefs, infx_coef = infx_coefs,
                            truedist = "exponential", SIMPLIFY = FALSE)
  results_llog <- clusterMap(clstr, onesim, sim_id = nsim + 1:nsim,
                             susx_coef = susx_coefs, infx_coef = infx_coefs,
                             truedist = "loglogistic", SIMPLIFY = FALSE)

  # combine and return results
  results <- do.call(rbind, c(results_exp, results_llog))
  names(results) <- gsub("%", "", names(results))
  write.csv(results, csvfile, row.names = FALSE)
}

# Comment out the lines below to run using source("pAFTsims.R").
args <- commandArgs(trailingOnly = TRUE)
nsim <- as.integer(args[1])
csvfile <- args[2]

set.seed(20211202)
main(nsim, csvfile)
