# Supplementary material for: Pairwise Accelerated Failure Time Regression Models for Infectious Disease Transmission in Close‐Contact Groups With External Sources of Infection
Source: Stat Med. 2024 Oct 3;43(27):5138–54. doi: 10.1002/sim.10226 (PMC11583957; doi:10.1002/sim.10226)
Supplement: Supplementary file 1 — Data S1: pAFTsims.R: R script to generate epidemic simulations and fit pairwise AFT models. pAFTsimulation.py: Python script for epidemic simulation called by pAFTsims.R. results.csv: Comma‐separated values (CSV) file with simulation results. pAFTanalysis.R: R script to analyze results.csv, which generates Tables 1–4, Figures 2–5, and S1–S4. LAdata_2023‐08.csv: Los Angeles County Department of Public Health household influenza transmission data. AFT_LAanalysis.R: R script for LACDPH household data analysis, which generates Tables 5–8. [file SIM-43-5138-s002.zip › sim10226-sup-0001-Supinfo/pAFTsimulation.py]

"""Run a single epidemic simulation and record data."""
# Authors: Yushuf Sharker, Zaynab Diallo, Wasiur Rahman KhudaBukhsh,
#          and Eben Kenah
# modified 2021-08-15 by Eben Kenah

# Called from "pAFTsims.R" via the "reticulate" package. Simulations used
# Python version 3.9.12. Imports "transtat_models.py".

# import built-in Python modules
import math
import itertools as itr

# import Python packages
import networkx as nx                   # version 2.3
import pandas as pd                     # version 0.25.1
import scipy.stats as stat              # version 1.3.1

# import from transtat_models.py
from transtat_models import EpiModel    # version 0.2.1

# default covariate distribution is Bernoulli(0.5)
# external contact interval distribution is exponential
# ln_cishape is converted to None if cidist == "exponential"
def pysim(
    hhsize, nhh, episize, latpd, infpd,
    susx_coef, infx_coef, cidist, ln_cirate, ln_cishape, ln_xcirate,
    covdist=stat.bernoulli(0.5)):

    """Simulate a stochastic SEIR model

        Arguments:
        hhsize          household sizes in the cohort
        nhh             number of households
        latpd           latent period will be greater or equal 0
        infpd           duration, an infected person was infectious
        susx_coef       coefficient for susceptibility covariate
        infx_coef       coefficients for infectiousness covariate
        cidist          name of contact interval distribution ("exponential",
                            "weibull", or "loglogistic")
        ln_cirate       rate parameter for contact interval distribution
        ln_cishape      shape parameter for contact interval distribution
        ln_xcirate      exponential rate for external contact intervals
        covdist         distribution of covariates

    """
    # generate network
    hhseq = (hhsize,) * nhh
    cgraph = nx.DiGraph()
    start = 0
    hhid = 0
    for k in hhseq:
        hhmembers = range(start, start + k)
        cgraph.add_edges_from(itr.permutations(hhmembers, 2))
        nx.set_node_attributes(
            nx.subgraph(cgraph, hhmembers), hhid, name = "hhid")
        start += k
        hhid += 1

    # set latent and infectious periods
    nx.set_node_attributes(
        cgraph, dict((node, latpd) for node in cgraph.nodes()), "latpd")
    nx.set_node_attributes(
        cgraph, dict((node, infpd) for node in cgraph.nodes()), "infpd")

    # set individual-level covariate tuples
    # (key "xi" in cgraph.nodes[i])
    x = covdist.rvs(size = cgraph.number_of_nodes())
    xtuples = zip(x)
    xdict = dict(zip(cgraph.nodes(), xtuples))
    nx.set_node_attributes(cgraph, xdict, "xi")

    # set pairwise covariate tuples (key "xij" in cgraph[i][j])
    pdict = dict(((i, j), (x[i], x[j])) for (i, j) in cgraph.edges())
    nx.set_edge_attributes(cgraph, pdict, "xij")

    # Exponentiate logarithms of rate and shape parameters

    # internal contact interval distribution
    cirate = math.exp(ln_cirate)
    xcirate = math.exp(ln_xcirate)
    if cidist == "exponential":
        ln_cishape = None
        cidist = stat.expon(scale = 1 / cirate)
    else:
        cishape = math.exp(ln_cishape)
        if cidist == "weibull":
            cidist = stat.weibull_min(c = cishape, scale = 1 / cirate)
        elif cidist == "loglogistic":
            cidist = stat.fisk(c = cishape, scale = 1 / cirate)
        else:
            print("Contact interval distribution not recognized")
            return

    sim = EpiModel(
        cgraph, cidist = cidist, xcidist = stat.expon(scale = 1 / xcirate),
        pnames = ("infx", "susx"), pcoef = (infx_coef, susx_coef),
        xnames = ("susx",), xcoef = (susx_coef,))

    # run epidemic until episize infections
    sim.epidemic(episize)

    # add household IDs to epidemic data
    hhdict = nx.get_node_attributes(cgraph, "hhid")
    sim.pdata["hhid"] = [hhdict[sus] for sus in sim.pdata["susceptible"]]
    sim.xdata["hhid"] = [hhdict[sus] for sus in sim.xdata["susceptible"]]

    # vector of true coefficient values
    coef = (susx_coef, infx_coef, ln_cirate, ln_cishape, ln_xcirate)
    coefname = ("susx", "infx", "intercept", "ln_shape", "xintercept")
    coefvals = pd.DataFrame(data = coef, index = coefname).T

    return (sim.pdata, sim.xdata, coefvals)
