# Supplementary material for: Pairwise Accelerated Failure Time Regression Models for Infectious Disease Transmission in Close‐Contact Groups With External Sources of Infection
Source: Stat Med. 2024 Oct 3;43(27):5138–54. doi: 10.1002/sim.10226 (PMC11583957; doi:10.1002/sim.10226)
Supplement: Supplementary file 1 — Data S1: pAFTsims.R: R script to generate epidemic simulations and fit pairwise AFT models. pAFTsimulation.py: Python script for epidemic simulation called by pAFTsims.R. results.csv: Comma‐separated values (CSV) file with simulation results. pAFTanalysis.R: R script to analyze results.csv, which generates Tables 1–4, Figures 2–5, and S1–S4. LAdata_2023‐08.csv: Los Angeles County Department of Public Health household influenza transmission data. AFT_LAanalysis.R: R script for LACDPH household data analysis, which generates Tables 5–8. [file SIM-43-5138-s002.zip › sim10226-sup-0001-Supinfo/results.csv]

susx	infx	intercept	ln_shape	xintercept	aic	intercept_est	infx_est	susx_est	xintercept_est	intercept_wald_2.5	intercept_wald_97.5	infx_wald_2.5	infx_wald_97.5	susx_wald_2.5	susx_wald_97.5	xintercept_wald_2.5	xintercept_wald_97.5	design	fitdist	truedist	logshape_est	logshape_wald_2.5	logshape_wald_97.5	sim_id
0.109574835281819	-0.972569678910077	-1.49993998675952	NA	-2.19308716731946	3697.8947609311	-1.63645774817908	-1.01545367107444	0.110249693171961	-2.21847467139979	-1.82489494116819	-1.44802055518998	-1.33740271479317	-0.693504627355718	-0.0499280019741618	0.270427388318085	-2.34549385352869	-2.09145548927089	obs	exponential	exponential	NA	NA	NA	1
0.109574835281819	-0.972569678910077	-1.49993998675952	NA	-2.19308716731946	3236.53903603513	-1.7616073514847	-0.896444187364347	0.105090191917379	-2.17860506565297	-2.01472645692829	-1.50848824604111	-1.44718720340919	-0.345701171319503	-0.0552054869047729	0.26538587073953	-2.31757258441153	-2.0396375468944	unobs	exponential	exponential	NA	NA	NA	1
0.109574835281819	-0.972569678910077	-1.49993998675952	NA	-2.19308716731946	1892.68148269214	-1.64442682088225	-1.01582105702962	0.126770533170159	-2.2835536016017	-1.84688217862375	-1.44197146314075	-1.33780858438524	-0.693833529673999	-0.0952596449026526	0.348800711242972	-2.4867733101601	-2.08033389304331	obs_tr	exponential	exponential	NA	NA	NA	1
0.109574835281819	-0.972569678910077	-1.49993998675952	NA	-2.19308716731946	1431.66602507094	-1.81496688106651	-0.983406298827564	0.123074783529299	-2.09301564754076	-2.13490544317515	-1.49502831895786	-1.68752963328835	-0.279282964366782	-0.0990036118358724	0.34515317889447	-2.45167482855924	-1.73435646652227	unobs_tr	exponential	exponential	NA	NA	NA	1
0.109574835281819	-0.972569678910077	-1.49993998675952	NA	-2.19308716731946	2049.31644523839	-1.63519780593754	-1.01539853548834	0.107312620708867	-2.8717428350249	-1.83710165579102	-1.43329395608407	-1.33738631696835	-0.693410754008333	-0.11475664558105	0.329381886998785	-3.07577908246424	-2.66770658758556	obs_trx	exponential	exponential	NA	NA	NA	1
0.109574835281819	-0.972569678910077	-1.49993998675952	NA	-2.19308716731946	1528.18694760133	-1.44485722438674	-0.497268956174983	0.121355900195591	-3.87099633686442	-1.64605553054697	-1.2436589182265	-0.788052904209909	-0.206485008140056	-0.100733968089576	0.343445768480758	-4.27796351677361	-3.46402915695522	unobs_trx	exponential	exponential	NA	NA	NA	1
0.109574835281819	-0.972569678910077	-1.49993998675952	NA	-2.19308716731946	1047.48257128023	-1.58867024749904	-1.01320882939402	0.00603451491254917	NA	-1.80520526966828	-1.37213522532981	-1.33522236458823	-0.691195294199798	-0.286681253651597	0.298750283476696	NA	NA	obs_nx	exponential	exponential	NA	NA	NA	1
0.109574835281819	-0.972569678910077	-1.49993998675952	NA	-2.19308716731946	1286.5913614443	-1.36028557032542	-0.444624146706543	0.0786430900004749	NA	-1.55190250624771	-1.16866863440313	-0.706055493466836	-0.183192799946249	-0.153125211743254	0.310411391744203	NA	NA	unobs_nx	exponential	exponential	NA	NA	NA	1
0.109574835281819	-0.972569678910077	-1.49993998675952	NA	-2.19308716731946	3699.19535772097	-1.7435618244548	-1.07358977820139	0.113195711713339	-2.22002704914538	-2.07150374601318	-1.41561990289641	-1.44260267990318	-0.704576876499591	-0.0498045121772324	0.276195935603911	-2.3480975299925	-2.09195656829826	obs	weibull	exponential	-0.0568074096296797	-0.191351745436533	0.0777369261771731	1
0.109574835281819	-0.972569678910077	-1.49993998675952	NA	-2.19308716731946	3260.71263086889	-1.76719763382318	-14.2745573409876	0.0969923304067742	-2.07166497660649	-2.26850442592135	-1.265890841725	NA	NA	-0.0641011578381855	0.258085818651734	-2.20011771876822	-1.94321223444476	unobs	weibull	exponential	-0.0251902518772312	-0.248652447004274	0.198271943249812	1
0.109574835281819	-0.972569678910077	-1.49993998675952	NA	-2.19308716731946	1893.96359099344	-1.7550130520827	-1.07489212675221	0.133996443696359	-2.28712257399275	-2.09631933777473	-1.41370676639066	-1.44438078006442	-0.705403473440004	-0.0960120030717487	0.364004890464466	-2.4927159761084	-2.08152917187709	obs_tr	weibull	exponential	-0.0576250059456295	-0.192361391890571	0.077111379999312	1
0.109574835281819	-0.972569678910077	-1.49993998675952	NA	-2.19308716731946	1433.62891235153	-1.85543535831193	-1.00298767949474	0.124062749716916	-2.09426051193559	-2.38749728909628	-1.32337342752757	-1.75110164446687	-0.254873714522614	-0.100467908409394	0.348593407843225	-2.45385203525982	-1.73466898861136	unobs_tr	weibull	exponential	-0.0204090675289033	-0.227305152335436	0.18648701727763	1
0.109574835281819	-0.972569678910077	-1.49993998675952	NA	-2.19308716731946	2050.6183588712	-1.74354786132397	-1.07366791448633	0.113135528208913	-2.87464305942287	-2.08296837012464	-1.40412735252329	-1.44282436199096	-0.704511466981695	-0.116604314723613	0.342875371141438	-3.0809732603802	-2.66831285846555	obs_trx	weibull	exponential	-0.0568097739271328	-0.191481748224052	0.0778622003697864	1
0.109574835281819	-0.972569678910077	-1.49993998675952	NA	-2.19308716731946	1530.08372913661	-1.47888387762176	-0.506431185027608	0.123589229622866	-3.87250623834724	-1.77290227052903	-1.18486548471449	-0.80848956210278	-0.204372807952435	-0.102731623455402	0.349910082701134	-4.28018640951241	-3.46482606718207	unobs_trx	weibull	exponential	-0.0202200995602105	-0.14378447712826	0.103344278007839	1
0.109574835281819	-0.972569678910077	-1.49993998675952	NA	-2.19308716731946	1048.82302493962	-1.6904628322459	-1.06956198860559	0.00449656319833958	NA	-2.03366570661483	-1.34725995787698	-1.43793955573515	-0.701184421476039	-0.304848673209994	0.313841799606673	NA	NA	obs_nx	weibull	exponential	-0.0551788566509454	-0.189724213396277	0.0793665000943865	1
0.109574835281819	-0.972569678910077	-1.49993998675952	NA	-2.19308716731946	1288.48078067681	-1.39081054266837	-0.452138259757727	0.0795389014734398	NA	-1.65805034460502	-1.12357074073172	-0.72236254619945	-0.181913973316004	-0.156771007889285	0.315848810836165	NA	NA	unobs_nx	weibull	exponential	-0.019154930998417	-0.132368303525923	0.0940584415290891	1
0.109574835281819	-0.972569678910077	-1.49993998675952	NA	-2.19308716731946	3698.40289834648	-1.57856749735964	-1.09503699404403	0.114934213171035	-2.22093376082159	-1.89915911960036	-1.25797587511893	-1.46439699922423	-0.725676988863834	-0.0493834451554385	0.279251871497509	-2.34950932462113	-2.09235819702206	obs	loglogistic	exponential	-0.0180846983797422	-0.15098995412912	0.114820557369636	1
0.109574835281819	-0.972569678910077	-1.49993998675952	NA	-2.19308716731946	3260.41655754306	-1.59309619506419	-12.2445701780638	0.0973947486149649	-2.07225392933041	-2.08143503740721	-1.10475735272117	NA	NA	-0.0646135520047731	0.259403049234703	-2.20104527211099	-1.94346258654984	unobs	loglogistic	exponential	0.0233847078881945	-0.204328883828562	0.251098299604951	1
0.109574835281819	-0.972569678910077	-1.49993998675952	NA	-2.19308716731946	1893.15909346188	-1.59146218749479	-1.09753996038028	0.138116482833448	-2.28898392688139	-1.9256513831045	-1.25727299188507	-1.46768625507354	-0.727393665687013	-0.0956509768632705	0.371883942530167	-2.49573426867401	-2.08223358508878	obs_tr	loglogistic	exponential	-0.019132504512624	-0.152278838099968	0.11401382907472	1
0.109574835281819	-0.972569678910077	-1.49993998675952	NA	-2.19308716731946	1433.22176811729	-1.70153975108775	-1.00535618724028	0.12453643068286	-2.10228117195971	-2.22811477924586	-1.17496472292965	-1.73522895396825	-0.275483420512318	-0.102430990922144	0.351503852287864	-2.46406144748891	-1.74050089643051	unobs_tr	loglogistic	exponential	0.0166209313902069	-0.191792648894315	0.225034511674728	1
0.109574835281819	-0.972569678910077	-1.49993998675952	NA	-2.19308716731946	2049.82548284441	-1.57947337962714	-1.09514867034935	0.116664345840273	-2.87642553994816	-1.91176568465106	-1.24718107460322	-1.46467865097606	-0.72561868972263	-0.116812567257596	0.350141258938142	-3.08392319768416	-2.66892788221215	obs_trx	loglogistic	exponential	-0.0181408248080397	-0.151157423720143	0.114875774104063	1
0.109574835281819	-0.972569678910077	-1.49993998675952	NA	-2.19308716731946	1529.1361737016	-1.29573773365253	-0.525677515112337	0.126922540797401	-3.87657719820957	-1.58705818303483	-1.00441728427022	-0.835418056780457	-0.215936973444216	-0.106867162471763	0.360712244066565	-4.28560822594557	-3.46754617047356	unobs_trx	loglogistic	exponential	0.0276325667260972	-0.0950872854525205	0.150352418904715	1
0.109574835281819	-0.972569678910077	-1.49993998675952	NA	-2.19308716731946	1048.05758614749	-1.52549805022865	-1.08961794189455	0.0033472202955145	NA	-1.86375038786069	-1.18724571259662	-1.45825747311247	-0.720978410676631	-0.315258890113204	0.321953330704233	NA	NA	obs_nx	loglogistic	exponential	-0.0168054095697731	-0.149688158887456	0.11607733974791	1
0.109574835281819	-0.972569678910077	-1.49993998675952	NA	-2.19308716731946	1287.43319015775	-1.19879024262187	-0.47219358624892	0.0799079928849415	NA	-1.46452688867849	-0.933053596565241	-0.750993563915699	-0.193393608582141	-0.166594816737303	0.326410802507186	NA	NA	unobs_nx	loglogistic	exponential	0.0316316073538367	-0.0801161563441984	0.143379371051872	1
-0.501264100428671	0.602785277180374	-1.49993998675952	NA	-2.19308716731946	3667.7910919024	-1.564165556046	0.471605790812636	-0.543266932561226	-2.19018812363443	-1.74763125843963	-1.38069985365236	0.220813492930119	0.722398088695153	-0.708126915310357	-0.378406949812095	-2.31197956527807	-2.06839668199079	obs	exponential	exponential	NA	NA	NA	2
-0.501264100428671	0.602785277180374	-1.49993998675952	NA	-2.19308716731946	3153.88537203007	-1.73940482482023	0.682777729314877	-0.544102973508763	-2.14413357582969	-2.00411204232614	-1.47469760731433	0.320541252674428	1.04501420595533	-0.708970283493493	-0.379235663524034	-2.27507125965262	-2.01319589200677	unobs	exponential	exponential	NA	NA	NA	2
-0.501264100428671	0.602785277180374	-1.49993998675952	NA	-2.19308716731946	1895.04090735033	-1.55672346171983	0.471805569008477	-0.562890103713502	-2.24114397702371	-1.74795690338384	-1.36549002005583	0.221043399782469	0.722567738234485	-0.783701712280498	-0.342078495146507	-2.46029336914846	-2.02199458489896	obs_tr	exponential	exponential	NA	NA	NA	2
-0.501264100428671	0.602785277180374	-1.49993998675952	NA	-2.19308716731946	1379.93163556755	-1.85666832761224	0.750731391304867	-0.562442847526913	-1.9160857797308	-2.22773301809615	-1.48560363712834	0.331564414284498	1.16989836832524	-0.783286384084185	-0.34159931096964	-2.26402715870194	-1.56814440075965	unobs_tr	exponential	exponential	NA	NA	NA	2
-0.501264100428671	0.602785277180374	-1.49993998675952	NA	-2.19308716731946	2018.3442007792	-1.56001524958838	0.471513272659018	-0.554284909447354	-2.90729520947889	-1.75145115154077	-1.368579347636	0.220718112197152	0.722308433120884	-0.775125550304119	-0.333444268590589	-3.12600713212932	-2.68858328682845	obs_trx	exponential	exponential	NA	NA	NA	2
-0.501264100428671	0.602785277180374	-1.49993998675952	NA	-2.19308716731946	1477.22148476472	-1.41544816625949	0.52112775720702	-0.556982178714538	-3.56013579212141	-1.61755656251478	-1.21333977000421	0.2439979513759	0.79825756303814	-0.77782789233081	-0.336136465098266	-3.93770586871075	-3.18256571553207	unobs_trx	exponential	exponential	NA	NA	NA	2
-0.501264100428671	0.602785277180374	-1.49993998675952	NA	-2.19308716731946	1245.91731663936	-1.52789057443117	0.470783149060179	-0.642283185438661	NA	-1.72397302069546	-1.33180812816688	0.219985673197536	0.721580624922822	-0.904644152662662	-0.379922218214659	NA	NA	obs_nx	exponential	exponential	NA	NA	NA	2
-0.501264100428671	0.602785277180374	-1.49993998675952	NA	-2.19308716731946	1203.00830134577	-1.30328663532344	0.480847091032993	-0.625473153689378	NA	-1.48858314335153	-1.11799012729535	0.224141223400819	0.737552958665167	-0.858142293337289	-0.392804014041467	NA	NA	unobs_nx	exponential	exponential	NA	NA	NA	2
-0.501264100428671	0.602785277180374	-1.49993998675952	NA	-2.19308716731946	3669.78946685795	-1.56900488692059	0.473011143872078	-0.54340158084421	-2.19032217646089	-1.85371301309846	-1.28429676074272	0.217085601745607	0.728936685998548	-0.709350075540491	-0.377453086147929	-2.31233712721286	-2.06830722570893	obs	weibull	exponential	-0.00212432690394525	-0.114386965688205	0.110138311880315	2
-0.501264100428671	0.602785277180374	-1.49993998675952	NA	-2.19308716731946	3250.55152384413	-11.1386139308205	10.4018300787687	-0.522391581831338	-1.92804922521562	NA	NA	NA	NA	-0.684653806972726	-0.36012935668995	-2.04243852530828	-1.81365992512295	unobs	weibull	exponential	0.166165296968125	-0.0512781839043572	0.383608777840607	2
-0.501264100428671	0.602785277180374	-1.49993998675952	NA	-2.19308716731946	1897.0362378051	-1.56407657350876	0.473106952348215	-0.564287085505549	-2.24068438536426	-1.85013094752101	-1.27802219949651	0.216775959575487	0.729437945120943	-0.788455716920489	-0.340118454090609	-2.46028105620767	-2.02108771452085	obs_tr	weibull	exponential	-0.00391947465520624	-0.116703171301021	0.108864221990609	2
-0.501264100428671	0.602785277180374	-1.49993998675952	NA	-2.19308716731946	1381.36447827087	-1.72431215563726	0.72342414605901	-0.540340536390433	-1.91454401997433	-2.20127632359009	-1.24734798768444	0.324392598670008	1.12245569344801	-0.759535975447551	-0.321145097333314	-2.2619372804726	-1.56715075947606	unobs_tr	weibull	exponential	0.0719429252905824	-0.120535912507529	0.264421763088694	2
-0.501264100428671	0.602785277180374	-1.49993998675952	NA	-2.19308716731946	2020.34105364215	-1.56608179472622	0.472874827402683	-0.555245898370667	-2.90690263111005	-1.85243611826131	-1.27972747119114	0.21671940137481	0.729030253430556	-0.779105159347354	-0.331386637393981	-3.1260024702346	-2.68780279198549	obs_trx	weibull	exponential	-0.00322620268435372	-0.115992181796763	0.109539776428055	2
-0.501264100428671	0.602785277180374	-1.49993998675952	NA	-2.19308716731946	1478.96771937572	-1.36581329023719	0.511948364916877	-0.545131535987555	-3.56359063310442	-1.63807365518675	-1.09355292528762	0.241284731578327	0.782611998255427	-0.76497102107325	-0.325292050901861	-3.94103437483669	-3.18614689137215	unobs_trx	weibull	exponential	0.0313884475889089	-0.0905589280900681	0.153335823267886	2
-0.501264100428671	0.602785277180374	-1.49993998675952	NA	-2.19308716731946	1247.87749179628	-1.54854624130982	0.475707845792225	-0.649090036783935	NA	-1.83353342357603	-1.26355905904361	0.217346364223157	0.734069327361292	-0.922923757405048	-0.375256316162822	NA	NA	obs_nx	weibull	exponential	-0.0115974438417404	-0.125739469704704	0.102544582021223	2
-0.501264100428671	0.602785277180374	-1.49993998675952	NA	-2.19308716731946	1204.90510104696	-1.27645976361361	0.47593338769548	-0.615049700198813	NA	-1.51985068039406	-1.03306884683316	0.222323312272721	0.729543463118239	-0.851958157066226	-0.378141243331401	NA	NA	unobs_nx	weibull	exponential	0.0184928253783181	-0.0940680290349982	0.131053679791634	2
-0.501264100428671	0.602785277180374	-1.49993998675952	NA	-2.19308716731946	3671.2046452507	-1.39208188415974	0.470077168503692	-0.55181770816226	-2.18691198801274	-1.67024777237185	-1.11391599594763	0.204137892380098	0.736016444627285	-0.71956820399489	-0.38406721232963	-2.30910649715005	-2.06471747887543	obs	loglogistic	exponential	0.0460226443763463	-0.065082691588057	0.15712798034075	2
-0.501264100428671	0.602785277180374	-1.49993998675952	NA	-2.19308716731946	3156.89848318753	-1.45928420699018	0.660017590606914	-0.540112635386455	-2.14308484650445	-1.84135115630446	-1.07721725767591	0.302859808548019	1.01717537266581	-0.705533881883609	-0.374691388889301	-2.27378245694212	-2.01238723606678	unobs	loglogistic	exponential	0.11105638784775	-0.060880307516652	0.282993083212153	2
-0.501264100428671	0.602785277180374	-1.49993998675952	NA	-2.19308716731946	1898.39495906855	-1.38383779125415	0.4708693783137	-0.580930327434238	-2.23446965893372	-1.66440076602679	-1.10327481648152	0.204354077692518	0.737384678934881	-0.809553277478696	-0.352307377389781	-2.45435098535993	-2.01458833250752	obs_tr	loglogistic	exponential	0.044233491457266	-0.0672243292154285	0.15569131212996	2
-0.501264100428671	0.602785277180374	-1.49993998675952	NA	-2.19308716731946	1382.59349422004	-1.56641162015945	0.728752671400426	-0.550116661441296	-1.89402130352854	-2.03914125228299	-1.0936819880359	0.319876622113742	1.13762872068711	-0.772425162750898	-0.327808160131693	-2.23806204775978	-1.54998055929729	unobs_tr	loglogistic	exponential	0.12456597914154	-0.0785976929542623	0.327729651237342	2
-0.501264100428671	0.602785277180374	-1.49993998675952	NA	-2.19308716731946	2021.72138871568	-1.38678214071866	0.470539817888199	-0.570765383729701	-2.90129656735723	-1.66775541239577	-1.10580886904156	0.204212910474304	0.736866725302095	-0.799149381638429	-0.342381385820974	-3.12071324110895	-2.68187989360551	obs_trx	loglogistic	exponential	0.0448995390400304	-0.0665647289129513	0.156363806993012	2
-0.501264100428671	0.602785277180374	-1.49993998675952	NA	-2.19308716731946	1481.4042747769	-1.17599493100851	0.515377936075306	-0.562700159567234	-3.55066713711261	-1.44349632777829	-0.908493534238741	0.231493169108935	0.799262703041676	-0.789287237217871	-0.336113081916597	-3.92803088068512	-3.1733033935401	unobs_trx	loglogistic	exponential	0.0871061044496999	-0.0355178577802579	0.209730066679658	2
-0.501264100428671	0.602785277180374	-1.49993998675952	NA	-2.19308716731946	1249.00517381008	-1.36201595211741	0.474097016055283	-0.676574072588958	NA	-1.64212571034263	-1.08190619389219	0.205109726876323	0.743084305234242	-0.957260212788285	-0.395887932389631	NA	NA	obs_nx	loglogistic	exponential	0.0367614626407847	-0.0759188203119213	0.149441745593491	2
-0.501264100428671	0.602785277180374	-1.49993998675952	NA	-2.19308716731946	1207.51141846945	-1.07272395293773	0.480457645010726	-0.641036590277251	NA	-1.31211415800288	-0.83333374787257	0.212993519924528	0.747921770096924	-0.886103076292421	-0.395970104262081	NA	NA	unobs_nx	loglogistic	exponential	0.077084881768147	-0.0345688907029866	0.188738654239281	2
0.188218651339412	0.919887044467032	-1.49993998675952	NA	-2.19308716731946	2913.51761756357	-1.80905128405455	1.193165295189	0.249417221345787	-2.26899809951022	-2.05250209856706	-1.56560046954204	0.931182923407901	1.45514766697009	0.0889493145249113	0.409885128166662	-2.41478326500018	-2.12321293402025	obs	exponential	exponential	NA	NA	NA	3
0.188218651339412	0.919887044467032	-1.49993998675952	NA	-2.19308716731946	2338.89554452093	-1.72234768895004	1.03684258595185	0.244637832335272	-2.23131807282113	-2.0524719498642	-1.39222342803587	0.655572310385456	1.41811286151823	0.084055408397558	0.405220256272986	-2.38778369535584	-2.07485245028642	unobs	exponential	exponential	NA	NA	NA	3
0.188218651339412	0.919887044467032	-1.49993998675952	NA	-2.19308716731946	1475.77863576764	-1.83612339906259	1.19396705506608	0.302026073256834	-2.4457409337718	-2.08904840715403	-1.58319839097114	0.931977576483386	1.45595653364877	0.0976184658187627	0.506433680694905	-2.73050460267314	-2.16097726487046	obs_tr	exponential	exponential	NA	NA	NA	3
0.188218651339412	0.919887044467032	-1.49993998675952	NA	-2.19308716731946	902.6295783594	-1.66569810851856	0.975513867746177	0.300073500900664	-2.48169002624773	-2.13017047666503	-1.2012257403721	0.542707136870785	1.40832059862157	0.0956361409226242	0.504510860878704	-3.53795476585832	-1.42542528663715	unobs_tr	exponential	exponential	NA	NA	NA	3
0.188218651339412	0.919887044467032	-1.49993998675952	NA	-2.19308716731946	1554.19853527466	-1.83330675342691	1.19388485519986	0.296614261039379	-3.15582069815363	-2.08611845681709	-1.58049505003674	0.931895362686711	1.45587434771302	0.0921936294764011	0.501034892602358	-3.4411765075455	-2.87046488876175	obs_trx	exponential	exponential	NA	NA	NA	3
0.188218651339412	0.919887044467032	-1.49993998675952	NA	-2.19308716731946	917.415093498473	-1.38215993033756	0.777654795479652	0.301851434901103	-5.80942038255776	-1.62083204691281	-1.14348781376231	0.505953241138192	1.04935634982111	0.097430266373132	0.506272603429075	-7.1990652140054	-4.41977555111011	unobs_trx	exponential	exponential	NA	NA	NA	3
0.188218651339412	0.919887044467032	-1.49993998675952	NA	-2.19308716731946	1111.02648095555	-1.84639413435344	1.19426633469676	0.321640752860439	NA	-2.10372942227806	-1.58905884642883	0.932273589071259	1.45625908032227	0.0999633010753596	0.543318204645519	NA	NA	obs_nx	exponential	exponential	NA	NA	NA	3
0.188218651339412	0.919887044467032	-1.49993998675952	NA	-2.19308716731946	888.782942769715	-1.37320150303355	0.771437627694576	0.302730211982474	NA	-1.60974178132002	-1.13666122474707	0.50218705000458	1.04068820538457	0.0977525506076234	0.507707873357324	NA	NA	unobs_nx	exponential	exponential	NA	NA	NA	3
0.188218651339412	0.919887044467032	-1.49993998675952	NA	-2.19308716731946	2915.41998840389	-1.84222059992942	1.20993660141528	0.250587459915725	-2.26964819464834	-2.16663553428113	-1.51780566557772	0.923524226331471	1.4963489764991	0.0886888593991413	0.412486060432308	-2.41594471535162	-2.12335167394507	obs	weibull	exponential	-0.0150662462094524	-0.10987053480336	0.0797380423844548	3
0.188218651339412	0.919887044467032	-1.49993998675952	NA	-2.19308716731946	2340.67773818834	-1.78316102003883	1.06179665950382	0.247155803843013	-2.23288201124854	-2.21116824684955	-1.35515379322812	0.655123470590417	1.46846984841723	0.0838153867426321	0.410496220943393	-2.39032960787855	-2.07543441461854	unobs	weibull	exponential	-0.0298471029534381	-0.15528643402584	0.0955922281189643	3
0.188218651339412	0.919887044467032	-1.49993998675952	NA	-2.19308716731946	1477.65412793883	-1.87486237806459	1.21297491332212	0.305729555174048	-2.44766398386852	-2.21192777329412	-1.53779698283506	0.925881008083532	1.5000688185607	0.0973189356949118	0.514140174653184	-2.73328054419262	-2.16204742354443	obs_tr	weibull	exponential	-0.0170349888016927	-0.111994053975872	0.0779240763724865	3
0.188218651339412	0.919887044467032	-1.49993998675952	NA	-2.19308716731946	904.336167458764	-1.73075903851352	0.99936788721956	0.308104666858597	-2.49446082369832	-2.27198531619831	-1.18953276082873	0.543302840635061	1.45543293380406	0.0957331304444596	0.520476203272735	-3.55421021787111	-1.43471142952552	unobs_tr	weibull	exponential	-0.0332751959801833	-0.153806960403853	0.0872565684434863	3
0.188218651339412	0.919887044467032	-1.49993998675952	NA	-2.19308716731946	1556.07760738133	-1.87139610236525	1.21261153176797	0.300108339705882	-3.15766170907922	-2.20797433778788	-1.53481786694261	0.925597394990345	1.4996256685456	0.0918131773132527	0.508403502098511	-3.44386269958486	-2.87146071857358	obs_trx	weibull	exponential	-0.0167862241159735	-0.111729707167568	0.0781572589356206	3
0.188218651339412	0.919887044467032	-1.49993998675952	NA	-2.19308716731946	919.071019721912	-1.43663096439576	0.795353537060718	0.310358823944783	-5.81440311160972	-1.74465600339893	-1.1286059253926	0.50902905532965	1.08167801879179	0.0976699758127195	0.523047672076846	-7.20444688029597	-4.42435934292346	unobs_trx	weibull	exponential	-0.0306621819031812	-0.133520382388024	0.0721960185816614	3
0.188218651339412	0.919887044467032	-1.49993998675952	NA	-2.19308716731946	1112.88682827014	-1.8882617995629	1.21445851585199	0.327006772648254	NA	-2.23210704321475	-1.54441655591104	0.926953385051584	1.50196364665239	0.0994975768913708	0.554515968405137	NA	NA	obs_nx	weibull	exponential	-0.0180728107519157	-0.113219847755538	0.0770742262517061	3
0.188218651339412	0.919887044467032	-1.49993998675952	NA	-2.19308716731946	890.435935720375	-1.42735919025348	0.78890304752826	0.311364931140296	NA	-1.73250561147147	-1.12221276903549	0.505286104857208	1.07251999019931	0.098004848956655	0.524725013323938	NA	NA	unobs_nx	weibull	exponential	-0.030607850848233	-0.132864257483005	0.0716485557865388	3
0.188218651339412	0.919887044467032	-1.49993998675952	NA	-2.19308716731946	2915.36779237474	-1.58513642213679	1.23366255551658	0.248107083736466	-2.26827369243616	-1.89077686490002	-1.27949597937355	0.951914398856039	1.51541071217713	0.0816530751697609	0.414561092303171	-2.41606201877714	-2.12048536609518	obs	loglogistic	exponential	0.0765281657043288	-0.0177336795982583	0.170790011006916	3
0.188218651339412	0.919887044467032	-1.49993998675952	NA	-2.19308716731946	2339.203652138	-1.52950223613224	1.10153563546068	0.251652940605312	-2.23525069323576	-1.92960403651017	-1.12940043575431	0.705713561118505	1.49735770980286	0.0848996689669522	0.418406212243673	-2.39401821773254	-2.07648316873897	unobs	loglogistic	exponential	0.0694616606405225	-0.0606291703007192	0.199552491581764	3
0.188218651339412	0.919887044467032	-1.49993998675952	NA	-2.19308716731946	1477.6167519264	-1.61729363652328	1.23589796863143	0.306930397863487	-2.44832147608953	-1.93543411577441	-1.29915315727215	0.953607018583777	1.51818891867908	0.0889956548134543	0.524865140913519	-2.73588143733386	-2.16076151484519	obs_tr	loglogistic	exponential	0.0751954370741278	-0.0191511080459406	0.169541982194196	3
0.188218651339412	0.919887044467032	-1.49993998675952	NA	-2.19308716731946	902.77256306678	-1.48497263130978	1.04550577323667	0.321117942756941	-2.48913276471302	-2.00150709637472	-0.968438166244843	0.603154630774877	1.48785691569846	0.100678495891147	0.541557389622736	-3.5264927059872	-1.45177282343885	unobs_tr	loglogistic	exponential	0.0666513333176544	-0.0585449088679208	0.19184757550323	3
0.188218651339412	0.919887044467032	-1.49993998675952	NA	-2.19308716731946	1556.04100426639	-1.61348637618159	1.23532812652675	0.300628625467935	-3.15793594685731	-1.93112691995433	-1.29584583240886	0.953145407270524	1.51751084578297	0.0827779245170873	0.518479326418783	-3.44611985482122	-2.8697520388934	obs_trx	loglogistic	exponential	0.0754034248770528	-0.0189271253356014	0.169733975089707	3
0.188218651339412	0.919887044467032	-1.49993998675952	NA	-2.19308716731946	917.752617805285	-1.19157677142169	0.846986412973743	0.329454689819751	-5.82062755269959	-1.48636914244821	-0.896784400395174	0.558041026747138	1.13593179920035	0.105049492417459	0.553859887222043	-7.21137737640884	-4.42987772899035	unobs_trx	loglogistic	exponential	0.0699043093411262	-0.0340898623954511	0.173898481077704	3
0.188218651339412	0.919887044467032	-1.49993998675952	NA	-2.19308716731946	1112.84171727411	-1.63070753525425	1.23674491674564	0.330611814928306	NA	-1.95576525102651	-1.30564981948199	0.954148169321674	1.5193416641696	0.0908715678676026	0.570352061989009	NA	NA	obs_nx	loglogistic	exponential	0.074614302086384	-0.0198650885993	0.169093692772068	3
0.188218651339412	0.919887044467032	-1.49993998675952	NA	-2.19308716731946	889.131111105615	-1.18193770241778	0.840344409297812	0.330810719138244	NA	-1.47408631397775	-0.889789090857808	0.553871881396326	1.1268169371993	0.105496523736672	0.556124914539817	NA	NA	unobs_nx	loglogistic	exponential	0.0701077447661825	-0.0330833236959116	0.173298813228277	3
0.155268519651145	-0.99005027115345	-1.49993998675952	NA	-2.19308716731946	3664.60579673146	-1.60394158099044	-1.07875720145149	0.111248939022061	-2.19030074956801	-1.79081807165502	-1.41706509032586	-1.4044459055871	-0.753068497315879	-0.048962159483335	0.271460037527458	-2.31724749897073	-2.0633540001653	obs	exponential	exponential	NA	NA	NA	4
0.155268519651145	-0.99005027115345	-1.49993998675952	NA	-2.19308716731946	3186.40926898861	-1.66097078018593	-1.0727349354098	0.108022919145889	-2.16507724967572	-1.90054172458055	-1.42139983579132	-1.65611402000357	-0.489355850816029	-0.0523774985588644	0.268423336850643	-2.30507357003743	-2.025080929314	unobs	exponential	exponential	NA	NA	NA	4
0.155268519651145	-0.99005027115345	-1.49993998675952	NA	-2.19308716731946	1877.10563818002	-1.5799566553667	-1.07979293194736	0.0599128008505438	-2.22349945973144	-1.77876093726688	-1.38115237346653	-1.40561306878478	-0.753972795109931	-0.162608370929369	0.282433972630457	-2.42482724758753	-2.02217167187535	obs_tr	exponential	exponential	NA	NA	NA	4
0.155268519651145	-0.99005027115345	-1.49993998675952	NA	-2.19308716731946	1399.51010532091	-1.62380834848119	-1.03641316639384	0.0582889204928553	-2.17959398786816	-1.90369195680194	-1.34392474016044	-1.67993694390145	-0.39288938888624	-0.164447119666203	0.281024960651913	-2.57827066231699	-1.78091731341933	unobs_tr	exponential	exponential	NA	NA	NA	4
0.155268519651145	-0.99005027115345	-1.49993998675952	NA	-2.19308716731946	2032.71243037614	-1.57408272501902	-1.07965534944176	0.0469252188019245	-2.81121197763745	-1.77253296818885	-1.37563248184919	-1.40547528970011	-0.753835409183414	-0.17563420366437	0.269484641268219	-3.01307203942602	-2.60935191584889	obs_trx	exponential	exponential	NA	NA	NA	4
0.155268519651145	-0.99005027115345	-1.49993998675952	NA	-2.19308716731946	1479.15700977776	-1.34253572813453	-0.578119624625187	0.0743985412812946	-4.02633237564786	-1.5361918784283	-1.14887957784076	-0.866362072327332	-0.289877176923042	-0.148154107783882	0.296951190346471	-4.47751372489201	-3.5751510264037	unobs_trx	exponential	exponential	NA	NA	NA	4
0.155268519651145	-0.99005027115345	-1.49993998675952	NA	-2.19308716731946	1038.08927859313	-1.53382870391055	-1.07869679533445	-0.0447026554522503	NA	-1.74639360731339	-1.3212638005077	-1.40452287650125	-0.752870714167657	-0.338901251604355	0.249495940699854	NA	NA	obs_nx	exponential	exponential	NA	NA	NA	4
0.155268519651145	-0.99005027115345	-1.49993998675952	NA	-2.19308716731946	1277.98749518532	-1.28224182772158	-0.527752878213345	0.0495789401682906	NA	-1.46911047027646	-1.0953731851667	-0.791037307568883	-0.264468448857807	-0.180747829909204	0.279905710245785	NA	NA	unobs_nx	exponential	exponential	NA	NA	NA	4
0.155268519651145	-0.99005027115345	-1.49993998675952	NA	-2.19308716731946	3665.92466476369	-1.70835463972349	-1.14172177897855	0.115674210180192	-2.19262831165944	-2.03320281801359	-1.3835064614334	-1.51816966461683	-0.765273893340269	-0.0474865687537843	0.278834989114169	-2.32070833121527	-2.06454829210361	obs	weibull	exponential	-0.0561856248339053	-0.190986453731524	0.0786152040637139	4
0.155268519651145	-0.99005027115345	-1.49993998675952	NA	-2.19308716731946	3205.8981052213	-1.8341081218099	-13.2221873140815	0.0981481441311816	-2.06572989942398	-2.35063981569997	-1.31757642791982	NA	NA	-0.0659116381089965	0.26220792637136	-2.19604688883321	-1.93541291001474	unobs	weibull	exponential	-0.114385820865732	-0.328420945505364	0.0996493037739007	4
0.155268519651145	-0.99005027115345	-1.49993998675952	NA	-2.19308716731946	1878.47509215419	-1.68097084103276	-1.13886105206237	0.064781159806284	-2.22581849338924	-2.01379042083326	-1.34815126123227	-1.51455750231299	-0.763164601811738	-0.164958738887499	0.294521058500066	-2.42912362357686	-2.02251336320162	obs_tr	weibull	exponential	-0.0540898635917556	-0.188931885212274	0.080752158028763	4
0.155268519651145	-0.99005027115345	-1.49993998675952	NA	-2.19308716731946	1400.84051787616	-1.78850063370413	-1.14614985354893	0.0602336477771276	-2.17267059575862	-2.31546433975103	-1.26153692765722	-1.9236190938233	-0.368680613274565	-0.173168126375874	0.293635421930129	-2.57439187971686	-1.77094931180037	unobs_tr	weibull	exponential	-0.0853099494687602	-0.287317689487104	0.116697790549584	4
0.155268519651145	-0.99005027115345	-1.49993998675952	NA	-2.19308716731946	2034.09084410444	-1.67425284581852	-1.13814294975331	0.0508314917130943	-2.81313569589085	-2.00597357874216	-1.34253211289488	-1.51366404316426	-0.76262185634236	-0.178814535246624	0.280477518672813	-3.01694277091406	-2.60932862086764	obs_trx	weibull	exponential	-0.0538530167529794	-0.188656493945551	0.0809504604395916	4
0.155268519651145	-0.99005027115345	-1.49993998675952	NA	-2.19308716731946	1480.69245678326	-1.41264315115182	-0.603469489052392	0.0778262333623894	-4.02750024694198	-1.70235349350084	-1.12293280880279	-0.913793522357271	-0.293145455747513	-0.153570383213864	0.309222849938643	-4.47988646126622	-3.57511403261775	unobs_trx	weibull	exponential	-0.0437644707220447	-0.169869590951861	0.0823406495077716	4
0.155268519651145	-0.99005027115345	-1.49993998675952	NA	-2.19308716731946	1039.48388804597	-1.62920451626948	-1.13640990274227	-0.0477314460532939	NA	-1.96473946217199	-1.29366957036698	-1.51153718528821	-0.761282620196325	-0.358033434796001	0.262570542689413	NA	NA	obs_nx	weibull	exponential	-0.0529574498662919	-0.187665879867885	0.0817509801353017	4
0.155268519651145	-0.99005027115345	-1.49993998675952	NA	-2.19308716731946	1279.55333985478	-1.34214295184108	-0.547740992679113	0.0510771132989406	NA	-1.60908816128592	-1.07519774239623	-0.828152469763931	-0.267329515594296	-0.188467733458673	0.290621960056554	NA	NA	unobs_nx	weibull	exponential	-0.0390585749635558	-0.155790151712523	0.0776730017854109	4
0.155268519651145	-0.99005027115345	-1.49993998675952	NA	-2.19308716731946	3665.95024953248	-1.55144405698956	-1.16873201123246	0.122522875305433	-2.19620641971039	-1.86930672768909	-1.23358138629002	-1.54662231339255	-0.790841709072374	-0.0421794512655485	0.287225201876414	-2.32500977509633	-2.06740306432446	obs	loglogistic	exponential	-0.0203384698715133	-0.153510946999398	0.112834007256372	4
0.155268519651145	-0.99005027115345	-1.49993998675952	NA	-2.19308716731946	3188.46099591897	-1.68615631138865	-1.19419656301153	0.113737840544625	-2.16652588578859	-2.17594901833224	-1.19636360444506	-1.8844303888135	-0.503962737209557	-0.0521881848602633	0.279663865949513	-2.30864078256476	-2.02441098901241	unobs	loglogistic	exponential	-0.056059679386252	-0.262231667280251	0.150112308507747	4
0.155268519651145	-0.99005027115345	-1.49993998675952	NA	-2.19308716731946	1878.58933882422	-1.52874081058891	-1.16642261016856	0.0767593890986952	-2.23219050857272	-1.85564066013971	-1.20184096103811	-1.54391304244078	-0.788932177896339	-0.157504405427937	0.311023183625327	-2.43709620170702	-2.02728481543843	obs_tr	loglogistic	exponential	-0.0191182845844251	-0.152388239166553	0.114151669997703	4
0.155268519651145	-0.99005027115345	-1.49993998675952	NA	-2.19308716731946	1401.65415306933	-1.64759540058177	-1.16826210629317	0.0630609939651039	-2.16297505681569	-2.18192872088392	-1.11326208027962	-1.94890780764637	-0.387616404939966	-0.17449712101631	0.300619108946518	-2.56323993351117	-1.7627101801202	unobs_tr	loglogistic	exponential	-0.0524706996423753	-0.259813448677765	0.154872049393015	4
0.155268519651145	-0.99005027115345	-1.49993998675952	NA	-2.19308716731946	2034.22842829749	-1.52067115993599	-1.16526726794453	0.0622948440375599	-2.81861898207893	-1.84629441109672	-1.19504790877527	-1.54238121122796	-0.788153324661093	-0.17175871411641	0.29634840219153	-3.02394917911925	-2.6132887850386	obs_trx	loglogistic	exponential	-0.0182662431322549	-0.151456148294779	0.114923662030269	4
0.155268519651145	-0.99005027115345	-1.49993998675952	NA	-2.19308716731946	1482.23993281163	-1.23425543399461	-0.626635193710624	0.0874059477485717	-4.02765780578446	-1.52267284719351	-0.945838020795709	-0.946110241423902	-0.307160145997346	-0.153322279845252	0.328134175342396	-4.48166659123442	-3.5736490203345	unobs_trx	loglogistic	exponential	0.00176802751067232	-0.123880456526983	0.127416511548328	4
0.155268519651145	-0.99005027115345	-1.49993998675952	NA	-2.19308716731946	1039.75372198104	-1.47744190458449	-1.16291316313782	-0.0335767909460842	NA	-1.80982891785975	-1.14505489130923	-1.53959788003786	-0.786228446237769	-0.354608644685001	0.287455062792832	NA	NA	obs_nx	loglogistic	exponential	-0.0174929175967293	-0.150603008376731	0.115617173183273	4
0.155268519651145	-0.99005027115345	-1.49993998675952	NA	-2.19308716731946	1281.34257168649	-1.15618897147677	-0.570915829647202	0.0594745135467888	NA	-1.42256808980387	-0.889809853149666	-0.860934329247717	-0.280897330046688	-0.19188439956612	0.310833426659697	NA	NA	unobs_nx	loglogistic	exponential	0.00896483719476588	-0.106494276201751	0.124423950591282	4
-0.679823544807732	0.880562982987612	-1.49993998675952	NA	-2.19308716731946	3608.95083310452	-1.61179312449989	0.853187730583702	-0.708877146630321	-2.20407386354375	-1.79752015392351	-1.42606609507627	0.609318842812312	1.09705661835509	-0.87701638981708	-0.540737903443562	-2.32534347658926	-2.08280425049824	obs	exponential	exponential	NA	NA	NA	5
-0.679823544807732	0.880562982987612	-1.49993998675952	NA	-2.19308716731946	3105.69875790838	-1.74932089710617	1.00502656703976	-0.709630938250238	-2.16387832108305	-2.01577353822734	-1.48286825598499	0.660620689308305	1.34943244477121	-0.877770436485476	-0.541491440015	-2.29523793820264	-2.03251870396345	unobs	exponential	exponential	NA	NA	NA	5
-0.679823544807732	0.880562982987612	-1.49993998675952	NA	-2.19308716731946	1848.03158722498	-1.61330647500892	0.853406714171688	-0.705101178660927	-2.28608152807831	-1.80566302245607	-1.42094992756177	0.609522248887423	1.09729117945595	-0.927878882223485	-0.482323475098369	-2.51314074806629	-2.05902230809033	obs_tr	exponential	exponential	NA	NA	NA	5
-0.679823544807732	0.880562982987612	-1.49993998675952	NA	-2.19308716731946	1345.01730311901	-1.83899950074185	1.06937410688884	-0.705529483148191	-2.01444365174141	-2.23217647416228	-1.44582252732141	0.653649790872648	1.48509842290503	-0.928309946099327	-0.482749020197054	-2.43196492121029	-1.59692238227253	unobs_tr	exponential	exponential	NA	NA	NA	5
-0.679823544807732	0.880562982987612	-1.49993998675952	NA	-2.19308716731946	1961.4012603764	-1.6146059264604	0.853377331320308	-0.701291141105655	-2.96220314837704	-1.8070381273176	-1.42217372560319	0.609492792677796	1.09726186996282	-0.92407116708868	-0.47851111512263	-3.18906508878061	-2.73534120797347	obs_trx	exponential	exponential	NA	NA	NA	5
-0.679823544807732	0.880562982987612	-1.49993998675952	NA	-2.19308716731946	1419.30058130018	-1.38650575959063	0.756912970091193	-0.704194618028674	-3.87564578195004	-1.57931960134835	-1.19369191783291	0.496610394340305	1.01721554584208	-0.926976532295489	-0.48141270376186	-4.3305277521425	-3.42076381175758	unobs_trx	exponential	exponential	NA	NA	NA	5
-0.679823544807732	0.880562982987612	-1.49993998675952	NA	-2.19308716731946	1251.63816613387	-1.60619492222185	0.853547279228417	-0.726102632741986	NA	-1.80293731182636	-1.40945253261735	0.609661384287838	1.097433174169	-0.983242437700047	-0.468962827783924	NA	NA	obs_nx	exponential	exponential	NA	NA	NA	5
-0.679823544807732	0.880562982987612	-1.49993998675952	NA	-2.19308716731946	1220.80537214194	-1.31179775027479	0.714831509114138	-0.726237306412663	NA	-1.49190257555536	-1.13169292499421	0.468142451742371	0.961520566485905	-0.956186122841574	-0.496288489983753	NA	NA	unobs_nx	exponential	exponential	NA	NA	NA	5
-0.679823544807732	0.880562982987612	-1.49993998675952	NA	-2.19308716731946	3610.95081457279	-1.61187022117886	0.853336044663829	-0.708603103027739	-2.20414550583455	-1.89449570242429	-1.32924473993344	0.595081831981186	1.11159025734647	-0.87937518859579	-0.537831017459689	-2.32586615834776	-2.08242485332134	obs	weibull	exponential	0.000117289125290357	-0.108319403516149	0.108553981766729	5
-0.679823544807732	0.880562982987612	-1.49993998675952	NA	-2.19308716731946	3107.65253383776	-1.71443117019585	0.988717861094437	-0.705437414359184	-2.16542641701851	-2.12382983908281	-1.30503250130889	0.619254769833128	1.35818095235575	-0.876853410988689	-0.534021417729679	-2.29744529965521	-2.03340753438182	unobs	weibull	exponential	0.0163350211385774	-0.132807899650637	0.165477941927791	5
-0.679823544807732	0.880562982987612	-1.49993998675952	NA	-2.19308716731946	1850.03149672044	-1.6122982991023	0.852988876983758	-0.704845861441799	-2.28616897707575	-1.89546775129561	-1.32912884690899	0.59444923047345	1.11152852349407	-0.933676414446044	-0.476015308437554	-2.51393802546902	-2.05839992868249	obs_tr	weibull	exponential	0.000532009321087883	-0.109207008471297	0.110271027113473	5
-0.679823544807732	0.880562982987612	-1.49993998675952	NA	-2.19308716731946	1346.97229563283	-1.79945647290033	1.04957193525021	-0.698343607145592	-2.01845360325907	-2.31925901033373	-1.27965393546693	0.606319259164879	1.49282461133554	-0.928492039814841	-0.468195174476342	-2.43695420590792	-1.59995300061022	unobs_tr	weibull	exponential	0.0175678637839631	-0.143598557149661	0.178734284717587	5
-0.679823544807732	0.880562982987612	-1.49993998675952	NA	-2.19308716731946	1963.40095811498	-1.61276105280722	0.852619023286911	-0.700835379400205	-2.96235956059128	-1.89597137744171	-1.32955072817273	0.594197585441881	1.11104046113194	-0.929464502715131	-0.472206256085278	-3.18990102788717	-2.73481809329539	obs_trx	weibull	exponential	0.000972658469048787	-0.108744687091028	0.110690004029126	5
-0.679823544807732	0.880562982987612	-1.49993998675952	NA	-2.19308716731946	1421.22400768295	-1.36000835127684	0.745884598782916	-0.694890130070658	-3.87884947558329	-1.62528340521808	-1.0947332973356	0.478378100976072	1.01339109658976	-0.923938597884027	-0.46584166225729	-4.33417156049851	-3.42352739066806	unobs_trx	weibull	exponential	0.0163919844534704	-0.0995259935294407	0.132309962436381	5
-0.679823544807732	0.880562982987612	-1.49993998675952	NA	-2.19308716731946	1253.63688111182	-1.60991241183712	0.855146776429304	-0.727478778009665	NA	-1.89322509779803	-1.32659972587622	0.595565315771956	1.11472823708665	-0.995925167920995	-0.459032388098335	NA	NA	obs_nx	weibull	exponential	-0.00203076143753094	-0.113066983912682	0.10900546103762	5
-0.679823544807732	0.880562982987612	-1.49993998675952	NA	-2.19308716731946	1222.75687884961	-1.29306474914244	0.707165587433881	-0.717866619744185	NA	-1.5359348762114	-1.05019462207349	0.454252733210278	0.960078441657485	-0.956712218511511	-0.479021020976858	NA	NA	unobs_nx	weibull	exponential	0.012407363980245	-0.0978320186461202	0.12264674660661	5
-0.679823544807732	0.880562982987612	-1.49993998675952	NA	-2.19308716731946	3613.36329043153	-1.43262898322614	0.888415313624542	-0.712844222373824	-2.20267580879008	-1.70671860486089	-1.15853936159138	0.62067147387736	1.15615915337172	-0.885415455002021	-0.540272989745628	-2.32462348148805	-2.08072813609212	obs	loglogistic	exponential	0.0565241512086038	-0.0507009935435527	0.16374929596076	5
-0.679823544807732	0.880562982987612	-1.49993998675952	NA	-2.19308716731946	3110.37701380871	-1.54714246825718	1.02682850179232	-0.707051005332077	-2.16212348358211	-1.94325723202749	-1.15102770448687	0.650064362006317	1.40359264157833	-0.880516986676822	-0.533585023987333	-2.29430183927008	-2.02994512789414	unobs	loglogistic	exponential	0.0711422593957917	-0.0810418276714916	0.223326346463075	5
-0.679823544807732	0.880562982987612	-1.49993998675952	NA	-2.19308716731946	1852.44629824093	-1.43244171485205	0.887926476002187	-0.712469354805421	-2.2836947600841	-1.70786637793825	-1.15701705176586	0.619823125240058	1.15602982676432	-0.9458757927622	-0.479062916848642	-2.51188148537982	-2.05550803478838	obs_tr	loglogistic	exponential	0.056645863575556	-0.0515933374759961	0.164885064627108	5
-0.679823544807732	0.880562982987612	-1.49993998675952	NA	-2.19308716731946	1349.44774812639	-1.65507231812409	1.10079474928199	-0.699674090217883	-1.98416456185643	-2.17643195194868	-1.13371268429951	0.645890373360243	1.55569912520373	-0.934514196893774	-0.464833983541991	-2.39530889735695	-1.57302022635592	unobs_tr	loglogistic	exponential	0.0715609589075869	-0.0957492630983221	0.238871180913496	5
-0.679823544807732	0.880562982987612	-1.49993998675952	NA	-2.19308716731946	1965.82018390506	-1.43344453032558	0.88795319136992	-0.708299178627229	-2.9598241893563	-1.70897838846795	-1.1579106721832	0.619935302099177	1.15597108064066	-0.941560570354351	-0.475037786900108	-3.18777279584654	-2.73187558286606	obs_trx	loglogistic	exponential	0.0569369520557996	-0.0512847240862711	0.16515862819787	5
-0.679823544807732	0.880562982987612	-1.49993998675952	NA	-2.19308716731946	1425.45915077775	-1.17553767222163	0.788443780720045	-0.698808529864101	-3.86681471977155	-1.43438103407927	-0.916694310363992	0.508001993044984	1.06888556839511	-0.935164807449424	-0.462452252278778	-4.32222217336062	-3.41140726618247	unobs_trx	loglogistic	exponential	0.0775035759178608	-0.0376024399572936	0.192609591793015	5
-0.679823544807732	0.880562982987612	-1.49993998675952	NA	-2.19308716731946	1256.02333336691	-1.42920949434089	0.891823385154821	-0.738915222452418	NA	-1.70551469437726	-1.15290429430452	0.622343109991433	1.16130366031821	-1.01450111182337	-0.463329333081466	NA	NA	obs_nx	loglogistic	exponential	0.0539169744782135	-0.0554612943089882	0.163295243265415	5
-0.679823544807732	0.880562982987612	-1.49993998675952	NA	-2.19308716731946	1227.4020936084	-1.10078201127139	0.749555554348036	-0.724132245434637	NA	-1.3380064039725	-0.863557618570275	0.483176731407632	1.01593437728844	-0.97128304531063	-0.476981445558643	NA	NA	unobs_nx	loglogistic	exponential	0.0755544769392143	-0.0329745026938151	0.184083456572244	5
0.792478193063289	0.851083970163018	-1.49993998675952	NA	-2.19308716731946	2471.42579671397	-1.81189822705086	1.10858203352908	0.755752788839453	-2.19992104136658	-2.10024567613029	-1.52355077797142	0.810805945140452	1.40635812191772	0.591052455116736	0.920453122562169	-2.35849228393827	-2.04134979879489	obs	exponential	exponential	NA	NA	NA	6
0.792478193063289	0.851083970163018	-1.49993998675952	NA	-2.19308716731946	1878.8922083887	-1.58051733729041	0.796201780391021	0.747976987383075	-2.16614275443789	-1.95883845977459	-1.20219621480624	0.369884785640599	1.22251877514144	0.58294352066837	0.91301045409778	-2.3364214091705	-1.99586409970528	unobs	exponential	exponential	NA	NA	NA	6
0.792478193063289	0.851083970163018	-1.49993998675952	NA	-2.19308716731946	1241.06139199494	-1.80554148997484	1.10714918656513	0.747061215122095	-2.3049987023174	-2.10235154447675	-1.50873143547292	0.809528305722626	1.40477006740763	0.541114876512305	0.953007553731885	-2.59603176844055	-2.01396563619424	obs_tr	exponential	exponential	NA	NA	NA	6
0.792478193063289	0.851083970163018	-1.49993998675952	NA	-2.19308716731946	649.398917388157	-1.58671927779922	0.802638717468098	0.740723806264095	-2.13630729128852	-2.23076200978469	-0.94267654581375	0.255477442961428	1.34979999197477	0.533577812409611	0.947869800118579	-3.4192594114765	-0.853355171100544	unobs_tr	exponential	exponential	NA	NA	NA	6
0.792478193063289	0.851083970163018	-1.49993998675952	NA	-2.19308716731946	1320.79816569959	-1.79513786526999	1.10624556881656	0.729666943915441	-3.01931898868455	-2.09158335330131	-1.49869237723866	0.808667005558498	1.40382413207462	0.523578546595382	0.9357553412355	-3.31252730367494	-2.72611067369416	obs_trx	exponential	exponential	NA	NA	NA	6
0.792478193063289	0.851083970163018	-1.49993998675952	NA	-2.19308716731946	651.808629082324	-1.23756556103139	0.587189001186097	0.758288648823291	-14.0097089648465	-1.51220332694832	-0.962927795114452	0.288180246932421	0.886197755439773	0.552352590318206	0.964224707328376	-104.411234877246	76.3918169475534	unobs_trx	exponential	exponential	NA	NA	NA	6
0.792478193063289	0.851083970163018	-1.49993998675952	NA	-2.19308716731946	929.151703581078	-1.77960905748654	1.10570445798555	0.702466943421422	NA	-2.07928883616726	-1.47992927880582	0.808121020069965	1.40328789590113	0.480070191794482	0.924863695048361	NA	NA	obs_nx	exponential	exponential	NA	NA	NA	6
0.792478193063289	0.851083970163018	-1.49993998675952	NA	-2.19308716731946	649.807690062034	-1.23744689902857	0.587040467510023	0.758260962734376	NA	-1.51207022827132	-0.962823569785809	0.28804356637703	0.886037368643015	0.552324136320854	0.964197789147897	NA	NA	unobs_nx	exponential	exponential	NA	NA	NA	6
0.792478193063289	0.851083970163018	-1.49993998675952	NA	-2.19308716731946	2473.42124820907	-1.81737340422878	1.11001572047551	0.75650860786484	-2.20025718604325	-2.17963428436275	-1.45511252409481	0.796205568474571	1.42382587247645	0.588519247401488	0.924497968328192	-2.36032405032546	-2.04019032176103	obs	weibull	exponential	-0.00314444800940398	-0.0963834584709278	0.0900945624521198	6
0.792478193063289	0.851083970163018	-1.49993998675952	NA	-2.19308716731946	1879.32840172345	-1.74670786327298	0.850845722272967	0.772140219094571	-2.18343910280923	-2.23578783561703	-1.25762789092894	0.383560540378666	1.31813090416727	0.596203048538241	0.948077389650902	-2.35937516051203	-2.00750304510643	unobs	weibull	exponential	-0.0782575710764048	-0.200603373228289	0.0440882310754796	6
0.792478193063289	0.851083970163018	-1.49993998675952	NA	-2.19308716731946	1243.0591073414	-1.81074368074176	1.10896912682997	0.748237266230729	-2.30564057102231	-2.18688362817444	-1.43460373330908	0.795013876815612	1.42292437684432	0.536157235698778	0.960317296762679	-2.59823144060439	-2.01304970144022	obs_tr	weibull	exponential	-0.00228766372712471	-0.0964499761448645	0.0918746486906151	6
0.792478193063289	0.851083970163018	-1.49993998675952	NA	-2.19308716731946	649.820444093342	-1.7177336897337	0.828439675585605	0.781997185092613	-2.2775425177088	-2.45334056514779	-0.982126814319605	0.252839260289052	1.40404009088216	0.551281822965171	1.01271254722006	-3.72797269747848	-0.827112337939131	unobs_tr	weibull	exponential	-0.0790109522790815	-0.201143987456689	0.0431220828985255	6
0.792478193063289	0.851083970163018	-1.49993998675952	NA	-2.19308716731946	1322.7980757538	-1.79624154625539	1.10671881453624	0.729890651860486	-3.01945679371602	-2.17031435538198	-1.4221687371288	0.793392868074779	1.4200447609977	0.51861327230715	0.941168031413823	-3.31406895022061	-2.72484463721143	obs_trx	weibull	exponential	-0.000455267495535625	-0.0944773058477075	0.0935667708566363	6
0.792478193063289	0.851083970163018	-1.49993998675952	NA	-2.19308716731946	651.71686832858	-1.37958575060979	0.620654910492202	0.802495798718338	-13.636404490831	-1.73714935345548	-1.0220221477641	0.296098357373254	0.945211463611149	0.572048866572954	1.03294273086372	-87.4115133570449	60.1387043753829	unobs_trx	weibull	exponential	-0.0740220986023816	-0.175308726151817	0.0272645289470539	6
0.792478193063289	0.851083970163018	-1.49993998675952	NA	-2.19308716731946	931.149597120074	-1.77423555214307	1.10341516581003	0.701323622282968	NA	-2.15094767448635	-1.39752342979979	0.790851522645519	1.41597880897455	0.474120375530691	0.928526869035244	NA	NA	obs_nx	weibull	exponential	0.00220508309365156	-0.0919345563615067	0.0963447225488098	6
0.792478193063289	0.851083970163018	-1.49993998675952	NA	-2.19308716731946	649.715448338402	-1.38004242576615	0.620914028905457	0.80271791697399	NA	-1.73769352039922	-1.02239133113307	0.296301410801934	0.94552664700898	0.572234573571536	1.03320126037644	NA	NA	unobs_nx	weibull	exponential	-0.0741386419194862	-0.175428874106987	0.0271515902680151	6
0.792478193063289	0.851083970163018	-1.49993998675952	NA	-2.19308716731946	2476.10492660521	-1.58902610072775	1.14189734366905	0.774883273688406	-2.21244261819221	-1.93578718968692	-1.24226501176858	0.831551984616251	1.45224270272185	0.602744956088257	0.947021591288555	-2.37490237959946	-2.04998285678495	obs	loglogistic	exponential	0.0856492972477182	-0.00761602094686448	0.178914615442301	6
0.792478193063289	0.851083970163018	-1.49993998675952	NA	-2.19308716731946	1881.74808877388	-1.4993700507883	0.856462666131834	0.790718617878739	-2.1946855092061	-1.96790239814588	-1.03083770343072	0.395391865289247	1.31753346697442	0.610431163839886	0.971006071917592	-2.37347111903698	-2.01589989937523	unobs	loglogistic	exponential	-0.000136326053956304	-0.127065900601882	0.12679324849397	6
0.792478193063289	0.851083970163018	-1.49993998675952	NA	-2.19308716731946	1245.75656574431	-1.59193208748898	1.14284091993347	0.778080009564487	-2.32343985104989	-1.9536122504999	-1.23025192447806	0.831758261795692	1.45392357807124	0.557095925716691	0.999064093412282	-2.61904222994216	-2.02783747215763	obs_tr	loglogistic	exponential	0.0851055234475259	-0.00886393791295723	0.179074984808009	6
0.792478193063289	0.851083970163018	-1.49993998675952	NA	-2.19308716731946	652.182573165991	-1.53432836917995	0.870037583260282	0.812222535636845	-2.17085462347436	-2.27372301958276	-0.794933718777144	0.293056520148829	1.44701864637174	0.569870774195607	1.05457429707808	-3.41712131725403	-0.92458792969468	unobs_tr	loglogistic	exponential	-0.00371238330650783	-0.134761986278574	0.127337219665559	6
0.792478193063289	0.851083970163018	-1.49993998675952	NA	-2.19308716731946	1325.58618216088	-1.57708354141563	1.14005862152657	0.757910431985859	-3.03661268739841	-1.93680575402314	-1.21736132880812	0.829665453604721	1.45045178944842	0.537499461692072	0.978321402279645	-3.33439949346573	-2.73882588133109	obs_trx	loglogistic	exponential	0.0868094098821096	-0.00703102194239026	0.180649841706609	6
0.792478193063289	0.851083970163018	-1.49993998675952	NA	-2.19308716731946	654.905304786423	-1.1358558137205	0.643186640827859	0.848020626771782	-13.2479105550622	-1.48678559856784	-0.784926028873148	0.311534105654908	0.97483917600081	0.604569412702557	1.09147184084101	-73.3642551428241	46.8684340326998	unobs_trx	loglogistic	exponential	0.0149836275500558	-0.0873622428606453	0.117329497960757	6
0.792478193063289	0.851083970163018	-1.49993998675952	NA	-2.19308716731946	934.060786848644	-1.55814834457942	1.13651272181298	0.731901518883488	NA	-1.92157284772764	-1.19472384143119	0.826771485252805	1.44625395837316	0.492439451661101	0.971363586105875	NA	NA	obs_nx	loglogistic	exponential	0.0887702732263771	-0.00515309655743554	0.18269364301019	6
0.792478193063289	0.851083970163018	-1.49993998675952	NA	-2.19308716731946	652.903170876477	-1.13539425074832	0.642704951601693	0.847877885830479	NA	-1.48624309550856	-0.784545405988072	0.311105372475594	0.974304530727792	0.604446740465129	1.09130903119583	NA	NA	unobs_nx	loglogistic	exponential	0.0150606126551263	-0.0872854508847555	0.117406676195008	6
-0.639325922355056	0.632918744813651	-1.49993998675952	NA	-2.19308716731946	3632.94611855746	-1.68659819466554	0.880027356864485	-0.679129559464561	-2.19601736040028	-1.8786667288855	-1.49452966044557	0.631534221029594	1.12852049269938	-0.846723375084451	-0.511535743844672	-2.31663019366523	-2.07540452713534	obs	exponential	exponential	NA	NA	NA	7
-0.639325922355056	0.632918744813651	-1.49993998675952	NA	-2.19308716731946	3140.55829072923	-1.72961147026523	0.872611443059188	-0.679726411641768	-2.1631360741028	-1.99146337782149	-1.46775956270897	0.522593482370332	1.22262940374804	-0.847336483721335	-0.512116339562202	-2.29384074078343	-2.03243140742217	unobs	exponential	exponential	NA	NA	NA	7
-0.639325922355056	0.632918744813651	-1.49993998675952	NA	-2.19308716731946	1857.18865639418	-1.68660692155644	0.880237624284456	-0.67923295476144	-2.26628217630656	-1.88502253196729	-1.48819131114559	0.631737036111575	1.12873821245734	-0.90255175669376	-0.45591415282912	-2.48805460501106	-2.04450974760205	obs_tr	exponential	exponential	NA	NA	NA	7
-0.639325922355056	0.632918744813651	-1.49993998675952	NA	-2.19308716731946	1365.24063277468	-1.7711953670015	0.899692520987222	-0.679613730743534	-2.08274535448252	-2.11446684236128	-1.42792389164172	0.514218664328122	1.28516637764632	-0.902964997109836	-0.456262464377232	-2.47884024477734	-1.68665046418771	unobs_tr	exponential	exponential	NA	NA	NA	7
-0.639325922355056	0.632918744813651	-1.49993998675952	NA	-2.19308716731946	1975.8663436321	-1.68803085753118	0.880161988637123	-0.675015009583575	-2.93447008757061	-1.8865266075451	-1.48953510751725	0.631661337559295	1.12866263971495	-0.898334752574349	-0.451695266592801	-3.15603267709173	-2.71290749804948	obs_trx	exponential	exponential	NA	NA	NA	7
-0.639325922355056	0.632918744813651	-1.49993998675952	NA	-2.19308716731946	1443.430583986	-1.39241354077816	0.665816526095096	-0.673353688987884	-3.7857376143949	-1.58663448165104	-1.19819259990527	0.398178078028886	0.933454974161305	-0.896693089727354	-0.450014288248413	-4.20966545083864	-3.36180977795117	unobs_trx	exponential	exponential	NA	NA	NA	7
-0.639325922355056	0.632918744813651	-1.49993998675952	NA	-2.19308716731946	1230.2991098704	-1.6802396544189	0.880575071405323	-0.698229430595137	NA	-1.88330251391567	-1.47717679492214	0.632063755717477	1.12908638709317	-0.958945314631881	-0.437513546558393	NA	NA	obs_nx	exponential	exponential	NA	NA	NA	7
-0.639325922355056	0.632918744813651	-1.49993998675952	NA	-2.19308716731946	1218.82086230715	-1.31491597162398	0.626502276573051	-0.692652682076098	NA	-1.49601676395782	-1.13381517929013	0.374115683284341	0.878888869861761	-0.924271636869443	-0.461033727282754	NA	NA	unobs_nx	exponential	exponential	NA	NA	NA	7
-0.639325922355056	0.632918744813651	-1.49993998675952	NA	-2.19308716731946	3634.94610604193	-1.68634547299435	0.880125481744252	-0.679067007325114	-2.19607383565488	-1.9822674406867	-1.390423505302	0.616613332617681	1.14363763087082	-0.848768265803689	-0.50936574884654	-2.31706034022839	-2.07508733108137	obs	weibull	exponential	0.000154557729752129	-0.110232245705916	0.11054136116542	7
-0.639325922355056	0.632918744813651	-1.49993998675952	NA	-2.19308716731946	3141.90976259161	-1.86070047029318	0.920265023778135	-0.692924711387196	-2.1586111129845	-2.29380484452768	-1.42759609605868	0.529835553856131	1.31069449370014	-0.867262339754622	-0.518587083019769	-2.29011390841067	-2.02710831755833	unobs	weibull	exponential	-0.0610904396278976	-0.209084764276416	0.0869038850206205	7
-0.639325922355056	0.632918744813651	-1.49993998675952	NA	-2.19308716731946	1859.18864953769	-1.68631496676298	0.880120217968455	-0.679169822403046	-2.2663038736396	-1.98279764364295	-1.38983228988302	0.616175158567722	1.14406527736919	-0.907556657990972	-0.450782986815121	-2.48869965265024	-2.04390809462896	obs_tr	weibull	exponential	0.0001478592992785	-0.111344596680362	0.111640315278919	7
-0.639325922355056	0.632918744813651	-1.49993998675952	NA	-2.19308716731946	1366.58268475279	-1.9067817790677	0.951044719600399	-0.704265326416816	-2.07636040389468	-2.41505745217276	-1.39850610596264	0.519263672940229	1.38282576626057	-0.944910113086615	-0.463620539747018	-2.47287840619273	-1.67984240159664	unobs_tr	weibull	exponential	-0.0640667768204776	-0.218015945579092	0.0898823919381373	7
-0.639325922355056	0.632918744813651	-1.49993998675952	NA	-2.19308716731946	1977.86623305777	-1.6868591945747	0.879690212822167	-0.674764779108399	-2.93455994296321	-1.98339795064948	-1.39032043849992	0.615867367860868	1.14351305778347	-0.90294855398967	-0.446581004227128	-3.15671571751166	-2.71240416841477	obs_trx	weibull	exponential	0.00059399332935084	-0.110878407327696	0.112066393986398	7
-0.639325922355056	0.632918744813651	-1.49993998675952	NA	-2.19308716731946	1444.70173166209	-1.47919327033479	0.69468632065126	-0.700122966631097	-3.77701004259634	-1.7697569633442	-1.18862957732538	0.404820295853283	0.984552345449236	-0.942065322176536	-0.458180611085658	-4.20179743070749	-3.35222265448518	unobs_trx	weibull	exponential	-0.0515843987834753	-0.170433474800241	0.0672646772332909	7
-0.639325922355056	0.632918744813651	-1.49993998675952	NA	-2.19308716731946	1232.29791425771	-1.68404433083729	0.882168789305731	-0.699466502135641	NA	-1.98070132617022	-1.38738733550437	0.617222832678737	1.14711474593272	-0.969933239339242	-0.42899976493204	NA	NA	obs_nx	weibull	exponential	-0.00198732325204387	-0.114646767103255	0.110672120599168	7
-0.639325922355056	0.632918744813651	-1.49993998675952	NA	-2.19308716731946	1219.9820280806	-1.3975189534857	0.653696741329149	-0.726123039347372	NA	-1.66184449834385	-1.13319340862755	0.381074174906239	0.92631930775206	-0.981157250634116	-0.471088828060629	NA	NA	unobs_nx	weibull	exponential	-0.05261136318835	-0.165833919147718	0.0606111927710183	7
-0.639325922355056	0.632918744813651	-1.49993998675952	NA	-2.19308716731946	3637.23539747903	-1.50145764829583	0.898801945773603	-0.687074462365938	-2.19323595440726	-1.78785281755699	-1.21506247903466	0.627587280171565	1.17001661137564	-0.858451609868508	-0.515697314863367	-2.31436264368825	-2.07210926512628	obs	loglogistic	exponential	0.0560374700892473	-0.0532843837251941	0.165359323903689	7
-0.639325922355056	0.632918744813651	-1.49993998675952	NA	-2.19308716731946	3242.3517053336	-12.1910806315502	11.6040230545157	-0.701934424141767	-1.91876780316718	NA	NA	NA	NA	-0.87400112166101	-0.529867726622523	-2.03205071770264	-1.80548488863171	unobs	loglogistic	exponential	0.0206197019529063	-0.170424147729085	0.211663551634898	7
-0.639325922355056	0.632918744813651	-1.49993998675952	NA	-2.19308716731946	1861.47067692312	-1.50021654798915	0.89949480277229	-0.693897078502812	-2.26121140562952	-1.78791346440299	-1.2125196315753	0.627632081832852	1.17135752371173	-0.926654704167916	-0.461139452837708	-2.48387349132107	-2.03854931993798	obs_tr	loglogistic	exponential	0.0554595090588274	-0.0547025550663968	0.165621573184052	7
-0.639325922355056	0.632918744813651	-1.49993998675952	NA	-2.19308716731946	1368.17847524396	-1.72149923584375	0.959321310954828	-0.711223039878632	-2.066525273395	-2.22476879564092	-1.21822967604659	0.520120240630271	1.39852238127939	-0.95644159431774	-0.466004485439524	-2.46163320461872	-1.67141734217129	unobs_tr	loglogistic	exponential	-0.014641019870535	-0.172505226687049	0.143223186945979	7
-0.639325922355056	0.632918744813651	-1.49993998675952	NA	-2.19308716731946	1980.15775980186	-1.50103043943168	0.899034571733304	-0.689339212824173	-2.92955521684912	-1.78880284961123	-1.21325802925214	0.627301718381107	1.1707674250855	-0.921948712110567	-0.45672971353778	-3.15198165437954	-2.70712877931871	obs_trx	loglogistic	exponential	0.0558526654092756	-0.0542917080624171	0.165997038880968	7
-0.639325922355056	0.632918744813651	-1.49993998675952	NA	-2.19308716731946	1446.68826858584	-1.26690421517957	0.706125816940915	-0.71252789065716	-3.77032783706263	-1.55052789951169	-0.983280530847452	0.403688257858632	1.0085633760232	-0.961249436970854	-0.463806344343465	-4.19515936740339	-3.34549630672188	unobs_trx	loglogistic	exponential	0.00829124102709645	-0.110568090750111	0.127150572804304	7
-0.639325922355056	0.632918744813651	-1.49993998675952	NA	-2.19308716731946	1234.52842917337	-1.49650610037814	0.903226355946427	-0.720751821294005	NA	-1.78499529149952	-1.20801690925675	0.629978907510089	1.17647380438276	-0.998438916316119	-0.44306472627189	NA	NA	obs_nx	loglogistic	exponential	0.0529751937849857	-0.0582194515530174	0.164169839122989	7
-0.639325922355056	0.632918744813651	-1.49993998675952	NA	-2.19308716731946	1222.03551990403	-1.17679433985383	0.665753347304419	-0.742482185229255	NA	-1.43509684271014	-0.918491836997519	0.379943604910275	0.951563089698564	-1.00549383779103	-0.479470532667483	NA	NA	unobs_nx	loglogistic	exponential	0.0100636755106064	-0.102417267514066	0.122544618535279	7
0.0856324736960232	-0.573197494260967	-1.49993998675952	NA	-2.19308716731946	3658.84265077298	-1.58103022516417	-0.754789398975946	0.102317683718118	-2.22251742273267	-1.76722954583877	-1.39483090448957	-1.0502673930814	-0.459311404870495	-0.0578901124504615	0.262525479886697	-2.35090504169986	-2.09412980376549	obs	exponential	exponential	NA	NA	NA	8
0.0856324736960232	-0.573197494260967	-1.49993998675952	NA	-2.19308716731946	3149.49842142599	-1.622198901867	-0.756798681523095	0.0995969355615942	-2.20055377222938	-1.85734755596701	-1.38705024776698	-1.23224843640334	-0.281348926642851	-0.0607703811077896	0.259964252230978	-2.34142604755391	-2.05968149690485	unobs	exponential	exponential	NA	NA	NA	8
0.0856324736960232	-0.573197494260967	-1.49993998675952	NA	-2.19308716731946	1890.49487096362	-1.5880663415007	-0.754949853487929	0.117210890127772	-2.28030522662646	-1.78742457545809	-1.38870810754331	-1.05044109994106	-0.459458607034802	-0.102478390673948	0.336900170929491	-2.48831220765616	-2.07229824559675	obs_tr	exponential	exponential	NA	NA	NA	8
0.0856324736960232	-0.573197494260967	-1.49993998675952	NA	-2.19308716731946	1381.59731402179	-1.62074819132421	-0.746360807036599	0.117394256868866	-2.23180744495861	-1.89612815415175	-1.34536822849667	-1.2489983787995	-0.243723235273695	-0.102313677434048	0.337102191171781	-2.63327019239175	-1.83034469752546	unobs_tr	exponential	exponential	NA	NA	NA	8
0.0856324736960232	-0.573197494260967	-1.49993998675952	NA	-2.19308716731946	2038.38931451813	-1.57992854692856	-0.754710342568293	0.0998016623010668	-2.88287179777188	-1.7788071123477	-1.38104998150942	-1.05020154910665	-0.459219136029933	-0.119935192952259	0.319538517554393	-3.09169992855079	-2.67404366699297	obs_trx	exponential	exponential	NA	NA	NA	8
0.0856324736960232	-0.573197494260967	-1.49993998675952	NA	-2.19308716731946	1459.59390655008	-1.35249269367795	-0.453984990077882	0.123241768215289	-4.04577168738979	-1.54723942782494	-1.15774595953095	-0.735217889600339	-0.172752090555424	-0.0964926437298883	0.342976180160466	-4.49729844008327	-3.5942449346963	unobs_trx	exponential	exponential	NA	NA	NA	8
0.0856324736960232	-0.573197494260967	-1.49993998675952	NA	-2.19308716731946	1109.02625419482	-1.56098739949076	-0.754142056234543	0.0586353467234524	NA	-1.77377140539874	-1.34820339358279	-1.04964269644949	-0.458641416019598	-0.220879433595357	0.338150127042261	NA	NA	obs_nx	exponential	exponential	NA	NA	NA	8
0.0856324736960232	-0.573197494260967	-1.49993998675952	NA	-2.19308716731946	1258.61117302452	-1.30086688039543	-0.41734288073376	0.115835426450881	NA	-1.48947208882659	-1.11226167196426	-0.677105536973176	-0.157580224494344	-0.111172420073158	0.342843272974919	NA	NA	unobs_nx	exponential	exponential	NA	NA	NA	8
0.0856324736960232	-0.573197494260967	-1.49993998675952	NA	-2.19308716731946	3660.24290183804	-1.6734011901957	-0.792664239138621	0.10438503723909	-2.22358892336259	-1.9841702852605	-1.36263209513091	-1.11882068327014	-0.4665077950071	-0.0584909574318529	0.267261031910033	-2.35293440177901	-2.09424344494617	obs	weibull	exponential	-0.0501209162141792	-0.17815459579119	0.0779127633628317	8
0.0856324736960232	-0.573197494260967	-1.49993998675952	NA	-2.19308716731946	3151.49601376575	-1.61345466566038	-0.753813622845368	0.0993924063236529	-2.20040187125241	-2.03016272708011	-1.19674660424064	-1.23755664248114	-0.270070603209599	-0.0607660787892889	0.259550891436595	-2.3412637964417	-2.05953994606312	unobs	weibull	exponential	0.00476620988224736	-0.182017320735819	0.191549740500314	8
0.0856324736960232	-0.573197494260967	-1.49993998675952	NA	-2.19308716731946	1891.88390925614	-1.68265310422619	-0.793289897487044	0.122192465983126	-2.28274205255097	-2.00520975657602	-1.36009645187635	-1.11966794497339	-0.466911850000701	-0.104711474996749	0.349096406963001	-2.49273877613529	-2.07274532896666	obs_tr	weibull	exponential	-0.0506170652492534	-0.178744297196896	0.0775101666983896	8
0.0856324736960232	-0.573197494260967	-1.49993998675952	NA	-2.19308716731946	1383.59577558313	-1.61560419533079	-0.743862820472039	0.115887550417087	-2.23070453499935	-2.04698352308063	-1.18422486758094	-1.25247732072485	-0.235248320219224	-0.103685870261339	0.335460971095513	-2.63454005476686	-1.82686901523184	unobs_tr	weibull	exponential	0.00326691790299143	-0.181503694655078	0.188037530461061	8
0.0856324736960232	-0.573197494260967	-1.49993998675952	NA	-2.19308716731946	2039.79056008038	-1.67300813732245	-0.792628944021427	0.103636223048278	-2.88477669927851	-1.99402074645029	-1.35199552819461	-1.11881681867587	-0.466441069366987	-0.123107430141177	0.330379876237734	-3.09555311435118	-2.67400028420584	obs_trx	weibull	exponential	-0.0500977481223963	-0.178188580541609	0.0779930842968162	8
0.0856324736960232	-0.573197494260967	-1.49993998675952	NA	-2.19308716731946	1461.53549115601	-1.37693796942379	-0.458986912525685	0.124714051988058	-4.04705887426016	-1.65840625562689	-1.09546968322068	-0.747345742596123	-0.170628082455246	-0.0982559812686432	0.347684085244759	-4.49911242563534	-3.59500532288499	unobs_trx	weibull	exponential	-0.0149895335985665	-0.136724002407844	0.106744935210711	8
0.0856324736960232	-0.573197494260967	-1.49993998675952	NA	-2.19308716731946	1110.44395319717	-1.65189395295432	-0.791471838550615	0.0607238182413995	NA	-1.98152833744373	-1.32225956846491	-1.11740488712798	-0.465538789973246	-0.232985977163191	0.35443361364599	NA	NA	obs_nx	weibull	exponential	-0.0493813087892578	-0.177440326022712	0.0786777084441965	8
0.0856324736960232	-0.573197494260967	-1.49993998675952	NA	-2.19308716731946	1260.53367817345	-1.32643642147017	-0.422277516779479	0.117416295673762	NA	-1.59086495515154	-1.0620078877888	-0.688584973899536	-0.155970059659423	-0.113555310019893	0.348387901367418	NA	NA	unobs_nx	weibull	exponential	-0.0161277009453159	-0.129927366607252	0.0976719647166201	8
0.0856324736960232	-0.573197494260967	-1.49993998675952	NA	-2.19308716731946	3660.32072381175	-1.51493742548944	-0.802763530739389	0.10732002473968	-2.22511522207167	-1.82008098546994	-1.20979386550894	-1.1330793130686	-0.47244774841018	-0.0571481726801138	0.271788222159474	-2.35508375004617	-2.09514669409717	obs	loglogistic	exponential	-0.0112760082724694	-0.137871828154219	0.115319811609281	8
0.0856324736960232	-0.573197494260967	-1.49993998675952	NA	-2.19308716731946	3151.62546805311	-1.45866236102352	-0.752799180642429	0.101537346775075	-2.20172298156009	-1.87278542253498	-1.04453929951206	-1.23764567317279	-0.267952688112067	-0.0599733685336162	0.263048062083767	-2.34322518101616	-2.06022078210401	unobs	loglogistic	exponential	0.0480389877951364	-0.143394702747275	0.239472678337548	8
0.0856324736960232	-0.573197494260967	-1.49993998675952	NA	-2.19308716731946	1891.94424974844	-1.52587713206443	-0.803480325204671	0.128281192933632	-2.28572560266697	-1.84308529815529	-1.20866896597358	-1.13408250310298	-0.47287814730636	-0.102979160787585	0.359541546654849	-2.49704805315352	-2.07440315218042	obs_tr	loglogistic	exponential	-0.0118962872580075	-0.138590902609546	0.114798328093531	8
0.0856324736960232	-0.573197494260967	-1.49993998675952	NA	-2.19308716731946	1383.71080058951	-1.46021668869368	-0.741268802818657	0.120391961926393	-2.23588870061701	-1.89088414012038	-1.02954923726698	-1.24896143294777	-0.23357617268954	-0.102813589564852	0.343597513417638	-2.64331469420414	-1.82846270702988	unobs_tr	loglogistic	exponential	0.0466848607565708	-0.142027811756753	0.235397533269895	8
0.0856324736960232	-0.573197494260967	-1.49993998675952	NA	-2.19308716731946	2039.86783965156	-1.51597071305147	-0.802827599545286	0.109396407362832	-2.88763958376731	-1.83172623152891	-1.20021519457403	-1.13319911261562	-0.472456086474947	-0.121699070292148	0.340491885017811	-3.09975863782799	-2.67552052970662	obs_trx	loglogistic	exponential	-0.0113193521864693	-0.137961772984715	0.115323068611776	8
0.0856324736960232	-0.573197494260967	-1.49993998675952	NA	-2.19308716731946	1461.39140262507	-1.19539293804786	-0.463605488120066	0.136093663592698	-4.05469809939236	-1.4747207673071	-0.916065108788633	-0.760442248007921	-0.166768728232211	-0.0951958420599272	0.367383169245323	-4.5084669898261	-3.60092920895862	unobs_trx	loglogistic	exponential	0.0373637151194929	-0.0839940156882601	0.158721445927246	8
0.0856324736960232	-0.573197494260967	-1.49993998675952	NA	-2.19308716731946	1110.55199374995	-1.49569758795506	-0.801781498677339	0.0680672010334096	NA	-1.8217734805127	-1.16962169539742	-1.13188922645377	-0.471673770900911	-0.235264668749457	0.371399070816276	NA	NA	obs_nx	loglogistic	exponential	-0.0105820221239732	-0.137188280913643	0.116024236665697	8
0.0856324736960232	-0.573197494260967	-1.49993998675952	NA	-2.19308716731946	1260.33366765997	-1.13942723489692	-0.427848485563037	0.130686650467892	NA	-1.4024159553674	-0.876438514426437	-0.703268027372738	-0.152428943753335	-0.110825719502514	0.372199020438298	NA	NA	unobs_nx	loglogistic	exponential	0.0384756097385403	-0.0742777396217825	0.151228959098863	8
-0.968191783409566	0.794389166869223	-1.49993998675952	NA	-2.19308716731946	3767.12312411855	-1.67963549548701	0.908367345356968	-0.957686618240618	-2.23236379382773	-1.86310377533314	-1.49616721564087	0.65399697284028	1.16273771787366	-1.1315063633056	-0.78386687317564	-2.3480247814135	-2.11670280624196	obs	exponential	exponential	NA	NA	NA	9
-0.968191783409566	0.794389166869223	-1.49993998675952	NA	-2.19308716731946	3310.2786326624	-1.75462789575901	0.963469870773196	-0.957704587900151	-2.20185585807387	-2.00795818043881	-1.50129761107922	0.613246717213599	1.31369302433279	-1.13153574636142	-0.783873429438881	-2.32723877389513	-2.07647294225261	unobs	exponential	exponential	NA	NA	NA	9
-0.968191783409566	0.794389166869223	-1.49993998675952	NA	-2.19308716731946	1918.14951084116	-1.69881340733629	0.906779912562937	-0.893911694267744	-2.33834920150558	-1.88879088284965	-1.50883593182294	0.652405468119123	1.16115435700675	-1.12380529414579	-0.664018094389694	-2.55111690034758	-2.12558150266358	obs_tr	exponential	exponential	NA	NA	NA	9
-0.968191783409566	0.794389166869223	-1.49993998675952	NA	-2.19308716731946	1462.31105953798	-1.76318175475485	0.953420242600632	-0.894007400739525	-2.24195065414795	-2.06951703014962	-1.45684647936008	0.585898617552606	1.32094186764866	-1.12395134386411	-0.664063457614936	-2.60441115773552	-1.87949015056037	unobs_tr	exponential	exponential	NA	NA	NA	9
-0.968191783409566	0.794389166869223	-1.49993998675952	NA	-2.19308716731946	2040.92447223844	-1.70120363732142	0.906612945984059	-0.886295681668766	-2.98018727264893	-1.8913256638293	-1.51108161081354	0.652237169972115	1.160988721996	-1.11620262335591	-0.656388739981619	-3.19263502398786	-2.76773952131	obs_trx	exponential	exponential	NA	NA	NA	9
-0.968191783409566	0.794389166869223	-1.49993998675952	NA	-2.19308716731946	1546.4126157141	-1.4302742704767	0.731567371154787	-0.890870175888681	-3.70640607083938	-1.61721568415167	-1.24333285680173	0.45886746883494	1.00426727347463	-1.12079598957797	-0.660944362199388	-4.08278624009321	-3.33002590158554	unobs_trx	exponential	exponential	NA	NA	NA	9
-0.968191783409566	0.794389166869223	-1.49993998675952	NA	-2.19308716731946	1217.91835632671	-1.68852147945608	0.907570975754376	-0.927388611411848	NA	-1.88317442726864	-1.49386853164353	0.653174106537395	1.16196784497136	-1.20094734914775	-0.653829873675947	NA	NA	obs_nx	exponential	exponential	NA	NA	NA	9
-0.968191783409566	0.794389166869223	-1.49993998675952	NA	-2.19308716731946	1261.32545654653	-1.33497435654394	0.681106739576248	-0.927783935731416	NA	-1.50688783904282	-1.16306087404506	0.42516463564778	0.937048843504717	-1.16935020571562	-0.68621766574721	NA	NA	unobs_nx	exponential	exponential	NA	NA	NA	9
-0.968191783409566	0.794389166869223	-1.49993998675952	NA	-2.19308716731946	3768.86202086597	-1.73958293074001	0.932200281516426	-0.968037761456044	-2.22933255642499	-2.04194988489444	-1.43721597658557	0.654077609141307	1.21032295389154	-1.1482345320405	-0.787840990871589	-2.34570462898245	-2.11296048386754	obs	weibull	exponential	-0.0293582269516178	-0.142563375178359	0.0838469212751235	9
-0.968191783409566	0.794389166869223	-1.49993998675952	NA	-2.19308716731946	3412.77183371927	-14.1643735518527	13.4468365319013	-0.966958029083783	-1.95389468062516	NA	NA	NA	NA	-1.1436332280048	-0.790282830162765	-2.06080472640378	-1.84698463484654	unobs	weibull	exponential	-0.0204393887947672	-0.208229963207931	0.167351185618397	9
-0.968191783409566	0.794389166869223	-1.49993998675952	NA	-2.19308716731946	1920.0188513847	-1.74082247629475	0.924092743482976	-0.90560796132764	-2.33467563341581	-2.0428578936247	-1.4387870589648	0.647412438024471	1.20077304894148	-1.14745517223611	-0.663760750419173	-2.54854052707522	-2.12081073975639	obs_tr	weibull	exponential	-0.0211659612120304	-0.136354974586108	0.0940230521620476	9
-0.968191783409566	0.794389166869223	-1.49993998675952	NA	-2.19308716731946	1464.23400241904	-1.71580972831841	0.933858660768983	-0.881663509504619	-2.24820463249978	-2.15561759514804	-1.27600186148879	0.550741398302965	1.316975923235	-1.12311031293338	-0.640216706075858	-2.61260957623985	-1.88379968875972	unobs_tr	weibull	exponential	0.0230138512122973	-0.139080633770947	0.185108336195541	9
-0.968191783409566	0.794389166869223	-1.49993998675952	NA	-2.19308716731946	2042.80631172653	-1.74111668619301	0.923079849508961	-0.897079283727602	-2.97670907984843	-2.04314492701246	-1.43908844537357	0.646708787357121	1.1994509116608	-1.1384747440378	-0.655683823417399	-3.19017961025213	-2.76323854944473	obs_trx	weibull	exponential	-0.0200435887903098	-0.135195893329254	0.0951087157486341	9
-0.968191783409566	0.794389166869223	-1.49993998675952	NA	-2.19308716731946	1548.24354813854	-1.38778288460912	0.716182869372816	-0.873536079676637	-3.71144351083387	-1.65781818692074	-1.1177475822975	0.440940476733747	0.991425262011886	-1.11296900542577	-0.634103153927508	-4.08856602482103	-3.33432099684671	unobs_trx	weibull	exponential	0.0264096257490876	-0.09931665336088	0.152135904859055	9
-0.968191783409566	0.794389166869223	-1.49993998675952	NA	-2.19308716731946	1219.71464623838	-1.73968950868657	0.929850229142632	-0.950367231500917	NA	-2.04191129899321	-1.43746771837992	0.650583355154714	1.20911710313055	-1.24918109580226	-0.651553367199571	NA	NA	obs_nx	weibull	exponential	-0.0269625618171067	-0.144631014499833	0.0907058908656195	9
-0.968191783409566	0.794389166869223	-1.49993998675952	NA	-2.19308716731946	1263.21847305271	-1.30578015513286	0.670646279974263	-0.911177731443427	NA	-1.54715795904157	-1.06440235122415	0.412194059289955	0.92909850065857	-1.1676141599706	-0.654741302916259	NA	NA	unobs_nx	weibull	exponential	0.0197938749813047	-0.0985658886045304	0.13815363856714	9
-0.968191783409566	0.794389166869223	-1.49993998675952	NA	-2.19308716731946	3769.66838022457	-1.55616222736451	0.972903860018088	-0.977394203227574	-2.22653168414369	-1.84832859116638	-1.26399586356265	0.68504697828945	1.26076074174673	-1.15816471520291	-0.796623691252235	-2.34281903628748	-2.1102443319999	obs	loglogistic	exponential	0.0260507821141654	-0.0860806910576887	0.138182255286019	9
-0.968191783409566	0.794389166869223	-1.49993998675952	NA	-2.19308716731946	3313.55967109346	-1.55629664426535	0.986388914180191	-0.960340902923801	-2.19994539540777	-1.95393237711319	-1.15866091141751	0.60881623876325	1.36396158959713	-1.14205208412497	-0.778629721722636	-2.32625859348011	-2.07363219733542	unobs	loglogistic	exponential	0.0661856279556126	-0.0955371035074326	0.227908359418658	9
-0.968191783409566	0.794389166869223	-1.49993998675952	NA	-2.19308716731946	1920.95406156833	-1.56083539341113	0.965696489459756	-0.922644986533349	-2.32910293648633	-1.8532834993496	-1.26838728747267	0.678958191588499	1.25243478733101	-1.1670069414001	-0.678283031666596	-2.54290487025912	-2.11530100271353	obs_tr	loglogistic	exponential	0.0322658291547488	-0.0814002048547086	0.145931863164206	9
-0.968191783409566	0.794389166869223	-1.49993998675952	NA	-2.19308716731946	1465.60200548486	-1.53898344088761	0.965557226257135	-0.889473877300457	-2.23301947901689	-1.96871607343494	-1.10925080834029	0.575923751753236	1.35519070076103	-1.13244687053584	-0.646500884065079	-2.59467371044909	-1.87136524758469	unobs_tr	loglogistic	exponential	0.083230696638905	-0.08401824507612	0.25047963835393	9
-0.968191783409566	0.794389166869223	-1.49993998675952	NA	-2.19308716731946	2043.7597325783	-1.56189419249659	0.964147010950514	-0.913791998905772	-2.97171204552004	-1.85445598393301	-1.26933240106017	0.67772853515783	1.2505654867432	-1.15783149287812	-0.66975250493343	-3.18517741770053	-2.75824667333955	obs_trx	loglogistic	exponential	0.0332420001751296	-0.0804137592552275	0.146897759605487	9
-0.968191783409566	0.794389166869223	-1.49993998675952	NA	-2.19308716731946	1550.36724427472	-1.19316760003681	0.748272063553286	-0.888431021405096	-3.70187609515282	-1.45455184928618	-0.931783350787441	0.460923637395948	1.03562048971062	-1.13076721460579	-0.646094828204403	-4.07863165437485	-3.32512053593079	unobs_trx	loglogistic	exponential	0.0905986645144106	-0.0353418596248225	0.216539188653644	9
-0.968191783409566	0.794389166869223	-1.49993998675952	NA	-2.19308716731946	1220.54178207465	-1.5562375558156	0.972752455600654	-0.976336769661583	NA	-1.84892270733345	-1.26355240429774	0.682834646240022	1.26267026496129	-1.27949461767071	-0.673178921652459	NA	NA	obs_nx	loglogistic	exponential	0.026177280613624	-0.089646874951517	0.142001436178765	9
-0.968191783409566	0.794389166869223	-1.49993998675952	NA	-2.19308716731946	1265.5470547213	-1.10165170877202	0.702923771568159	-0.931286575134461	NA	-1.33541913305596	-0.867884284488075	0.431274199999204	0.974573343137114	-1.19108754701814	-0.671485603250781	NA	NA	unobs_nx	loglogistic	exponential	0.0862038799638822	-0.0311939289466663	0.203601688874431	9
-0.46371396491304	-0.160875914618373	-1.49993998675952	NA	-2.19308716731946	3844.76725169306	-1.62963794274072	0.021478701257952	-0.612191629993032	-2.16380958815703	-1.81233864361319	-1.44693724186825	-0.257453447325931	0.300410849841835	-0.778577607243168	-0.445805652742895	-2.28030236686418	-2.04731680944988	obs	exponential	exponential	NA	NA	NA	10
-0.46371396491304	-0.160875914618373	-1.49993998675952	NA	-2.19308716731946	3354.51249563628	-1.65010851539382	-0.0565352474774245	-0.613536977488745	-2.13753624871802	-1.88580960968782	-1.41440742109981	-0.46473300783549	0.35166251288064	-0.779940012442202	-0.447133942535289	-2.26481709581428	-2.01025540162176	unobs	exponential	exponential	NA	NA	NA	10
-0.46371396491304	-0.160875914618373	-1.49993998675952	NA	-2.19308716731946	1980.37781358858	-1.60947848724236	0.0207812765005826	-0.669546330863901	-2.20140844421547	-1.79959004895024	-1.41936692553449	-0.258167442080601	0.299729995081767	-0.899008456033931	-0.44008420569387	-2.4004757249712	-2.00234116345975	obs_tr	exponential	exponential	NA	NA	NA	10
-0.46371396491304	-0.160875914618373	-1.49993998675952	NA	-2.19308716731946	1490.67670019402	-1.63230175587649	-0.0584967970286695	-0.670555632406028	-2.11164921474906	-1.91201000558076	-1.35259350617222	-0.468366381214492	0.351372787157153	-0.900028972490036	-0.44108229232202	-2.45575428956325	-1.76754413993486	unobs_tr	exponential	exponential	NA	NA	NA	10
-0.46371396491304	-0.160875914618373	-1.49993998675952	NA	-2.19308716731946	2120.4326559061	-1.61016081345697	0.0206563594894699	-0.667142892531041	-2.8112331107809	-1.80031206067191	-1.42000956624203	-0.258284774403329	0.299597493382269	-0.896599574429957	-0.437686210632125	-3.01021714902233	-2.61224907253948	obs_trx	exponential	exponential	NA	NA	NA	10
-0.46371396491304	-0.160875914618373	-1.49993998675952	NA	-2.19308716731946	1583.64843356892	-1.32881343641175	-0.0310125642599365	-0.66740650172769	-3.5961983683248	-1.51314236150782	-1.14448451131569	-0.319963685952573	0.2579385574327	-0.896877619797008	-0.437935383658373	-3.96142162552039	-3.2309751111292	unobs_trx	exponential	exponential	NA	NA	NA	10
-0.46371396491304	-0.160875914618373	-1.49993998675952	NA	-2.19308716731946	1174.47793848092	-1.54170688508559	0.0176570862851459	-0.877981350165994	NA	-1.73615070701855	-1.34726306315262	-0.261293500137907	0.296607672708199	-1.17481464678294	-0.581148053549048	NA	NA	obs_nx	exponential	exponential	NA	NA	NA	10
-0.46371396491304	-0.160875914618373	-1.49993998675952	NA	-2.19308716731946	1287.18275285964	-1.23184429997128	-0.0270758090073656	-0.72386397916718	NA	-1.40336684503702	-1.06032175490553	-0.291404558115359	0.237252940100628	-0.96700754416836	-0.480720414166	NA	NA	unobs_nx	exponential	exponential	NA	NA	NA	10
-0.46371396491304	-0.160875914618373	-1.49993998675952	NA	-2.19308716731946	3846.70317952733	-1.59827956829583	0.0208231979775651	-0.610355264689918	-2.16448407530085	-1.89820377751196	-1.29835535907971	-0.253763389808446	0.295409785763576	-0.776493315659981	-0.444217213719855	-2.28096616457277	-2.04800198602893	obs	weibull	exponential	0.0158633548400437	-0.10666293654694	0.138389646227028	10
-0.46371396491304	-0.160875914618373	-1.49993998675952	NA	-2.19308716731946	3559.56548675167	-9.50546550334527	-8.79726601643539	-0.631776591091241	-1.72841271433947	NA	NA	NA	NA	-0.798144097889157	-0.465409084293325	-1.82868943312456	-1.62813599555437	unobs	weibull	exponential	0.316862294130022	NA	NA	10
-0.46371396491304	-0.160875914618373	-1.49993998675952	NA	-2.19308716731946	1982.34250058773	-1.58671913915542	0.0201883811130505	-0.66617478889314	-2.20263771778507	-1.88661873562103	-1.28681954268981	-0.255516685104051	0.295893447330152	-0.896640509231872	-0.435709068554409	-2.4019176386105	-2.00335779695964	obs_tr	weibull	exponential	0.0118017805277036	-0.111036726539465	0.134640287594873	10
-0.46371396491304	-0.160875914618373	-1.49993998675952	NA	-2.19308716731946	1492.36516924185	-1.52386222922729	-0.0605910905474415	-0.649418354932501	-2.11623590180436	-1.97243784030488	-1.0752866181497	-0.448204093001709	0.327021911906826	-0.883064940548077	-0.415771769316925	-2.460021972656	-1.77244983095272	unobs_tr	weibull	exponential	0.0581515771010512	-0.150748222032568	0.26705137623467	10
-0.46371396491304	-0.160875914618373	-1.49993998675952	NA	-2.19308716731946	2122.3962037266	-1.58727026966345	0.0199481803889991	-0.663542775088747	-2.81225635097571	-1.88723675267715	-1.28730378664975	-0.255729499469708	0.295625860247706	-0.893912735695701	-0.433172814481793	-3.01142084491523	-2.61309185703618	obs_trx	weibull	exponential	0.0118423164225786	-0.110990955451661	0.134675588296818	10
-0.46371396491304	-0.160875914618373	-1.49993998675952	NA	-2.19308716731946	1585.46243118012	-1.2833100195345	-0.0308921513971348	-0.65317734680627	-3.60067781059164	-1.55379744127105	-1.01282259779795	-0.311509426030179	0.249725123235909	-0.886150757511241	-0.420203936101299	-3.96616828798443	-3.23518733319885	unobs_trx	weibull	exponential	0.0292990026788752	-0.103942140264655	0.162540145622405	10
-0.46371396491304	-0.160875914618373	-1.49993998675952	NA	-2.19308716731946	1176.43953797675	-1.56375425018629	0.0180007046110111	-0.888724061749528	NA	-1.86090228432212	-1.26660621605045	-0.264508706873546	0.300510116095568	-1.20825470518147	-0.569193418317586	NA	NA	obs_nx	weibull	exponential	-0.0126001131703195	-0.138909653958777	0.113709427618138	10
-0.46371396491304	-0.160875914618373	-1.49993998675952	NA	-2.19308716731946	1289.11596642266	-1.20923263983812	-0.0267973878700316	-0.712842313396773	NA	-1.44846837525011	-0.969996904426121	-0.286928337471517	0.233333561731454	-0.96596817046411	-0.459716456329435	NA	NA	unobs_nx	weibull	exponential	0.0159797138436592	-0.104904250565232	0.13686367825255	10
-0.46371396491304	-0.160875914618373	-1.49993998675952	NA	-2.19308716731946	3847.90451121125	-1.46422441521882	0.0304905217100976	-0.612366474871854	-2.16374844870746	-1.75987206795134	-1.16857676248629	-0.253761877087541	0.314742920507737	-0.779744409177759	-0.444988540565949	-2.28042988725468	-2.04706701016024	obs	loglogistic	exponential	0.0519140230075887	-0.0695891338108872	0.173417179826065	10
-0.46371396491304	-0.160875914618373	-1.49993998675952	NA	-2.19308716731946	1983.50574321139	-1.44921631636347	0.029578212108583	-0.671488941026621	-2.20080464321746	-1.74582952678083	-1.15260310594611	-0.255925417826012	0.315081842043178	-0.904801826843238	-0.438176055210004	-2.40036474968713	-2.00124453674779	obs_tr	loglogistic	exponential	0.0483564338904829	-0.0732854224504528	0.169998290231419	10
-0.46371396491304	-0.160875914618373	-1.49993998675952	NA	-2.19308716731946	1493.29981830969	-1.39996993264059	-0.0589187807660274	-0.657104518537146	-2.09792143194607	-1.85240396704371	-0.947535898237477	-0.463355410268059	0.345517848736004	-0.893645378802289	-0.420563658272003	-2.43840291593783	-1.75743994795431	unobs_tr	loglogistic	exponential	0.094455673448114	-0.120699212491582	0.30961055938781	10
-0.46371396491304	-0.160875914618373	-1.49993998675952	NA	-2.19308716731946	2123.56125657754	-1.44979661995571	0.0296139676567328	-0.669038998619849	-2.81058269969189	-1.74649687681569	-1.15309636309573	-0.255833669597906	0.315061604911372	-0.902294837867891	-0.435783159371807	-3.01004546541276	-2.61111993397102	obs_trx	loglogistic	exponential	0.0485204719360124	-0.0731258348943775	0.170166778766402	10
-0.46371396491304	-0.160875914618373	-1.49993998675952	NA	-2.19308716731946	1587.49657234544	-1.11977957177185	-0.0264505893534359	-0.667221330815416	-3.58884468043366	-1.38836264213609	-0.851196501407609	-0.320709508932367	0.267808330225495	-0.905462167115323	-0.428980494515509	-3.95410268025319	-3.22358668061413	unobs_trx	loglogistic	exponential	0.0747436865017333	-0.0587638590956415	0.208251232099108	10
-0.46371396491304	-0.160875914618373	-1.49993998675952	NA	-2.19308716731946	1177.37639451222	-1.41337592811748	0.0270509379503734	-0.904556961529469	NA	-1.70723357881699	-1.11951827741797	-0.266012588993446	0.320114464894192	-1.22734759870247	-0.581766324356466	NA	NA	obs_nx	loglogistic	exponential	0.0255732757901004	-0.0991187928308059	0.150265344411007	10
-0.46371396491304	-0.160875914618373	-1.49993998675952	NA	-2.19308716731946	1291.46342861488	-1.03033408720735	-0.0225836603244489	-0.734171469506916	NA	-1.26790886549588	-0.792759308918809	-0.296394528136691	0.251227207487793	-0.994068522381507	-0.474274416632326	NA	NA	unobs_nx	loglogistic	exponential	0.0646978306334725	-0.0549164994631029	0.184312160730048	10
-0.0737737803719938	-0.689134924672544	-1.49993998675952	NA	-2.19308716731946	3750.97732805203	-1.59952062975007	-0.767057395871633	-0.00430629834763943	-2.25554460961374	-1.78301276875604	-1.4160284907441	-1.06875219656808	-0.46536259517519	-0.164495706821838	0.155883110126559	-2.38152322682696	-2.12956599240052	obs	exponential	exponential	NA	NA	NA	11
-0.0737737803719938	-0.689134924672544	-1.49993998675952	NA	-2.19308716731946	3297.70938401406	-1.61914261925688	-15.4088449008685	-0.0240899909578989	-2.09598051603674	-1.84612353862261	-1.39216169989116	NA	NA	-0.184257838447795	0.136077856531998	-2.22231749562465	-1.96964353644883	unobs	exponential	exponential	NA	NA	NA	11
-0.0737737803719938	-0.689134924672544	-1.49993998675952	NA	-2.19308716731946	1933.83059808728	-1.64685616057727	-0.765255158239551	0.0942067369690978	-2.36164698351137	-1.84624697627218	-1.44746534488235	-1.06697093408931	-0.463539382389787	-0.125376915215003	0.313790389153199	-2.56911879323433	-2.15417517378841	obs_tr	exponential	exponential	NA	NA	NA	11
-0.0737737803719938	-0.689134924672544	-1.49993998675952	NA	-2.19308716731946	1454.65392107187	-1.79564185373395	-1.02410149088942	0.0935115065451638	-2.07963654196466	-2.10317500487586	-1.48810870259203	-1.72634497199059	-0.321858009788248	-0.126112991778786	0.313136004869113	-2.41203156106013	-1.74724152286919	unobs_tr	exponential	exponential	NA	NA	NA	11
-0.0737737803719938	-0.689134924672544	-1.49993998675952	NA	-2.19308716731946	2080.65002902249	-1.63954874339061	-0.765549560482425	0.0793333430060871	-2.96109284152162	-1.83849839762859	-1.44059908915264	-1.06726569619321	-0.463833424771635	-0.140254058717383	0.298920744729558	-3.16925200641013	-2.75293367663311	obs_trx	exponential	exponential	NA	NA	NA	11
-0.0737737803719938	-0.689134924672544	-1.49993998675952	NA	-2.19308716731946	1562.18337876735	-1.43131613180491	-0.552209585903963	0.0879209961448134	-3.73211767587065	-1.62926177768385	-1.23337048592597	-0.853689417751114	-0.250729754056811	-0.13169658940502	0.307538581694647	-4.10490834000845	-3.35932701173286	unobs_trx	exponential	exponential	NA	NA	NA	11
-0.0737737803719938	-0.689134924672544	-1.49993998675952	NA	-2.19308716731946	1129.75541882728	-1.61321084710822	-0.766589492731947	0.0247307616198192	NA	-1.82690283620454	-1.3995188580119	-1.06832315407187	-0.464855831392029	-0.254403301617071	0.30386482485671	NA	NA	obs_nx	exponential	exponential	NA	NA	NA	11
-0.0737737803719938	-0.689134924672544	-1.49993998675952	NA	-2.19308716731946	1279.33368149313	-1.35180353761305	-0.491596531538256	0.0746627659486569	NA	-1.54081743308868	-1.16278964213741	-0.757710786992751	-0.22548227608376	-0.156137764518299	0.305463296415612	NA	NA	unobs_nx	exponential	exponential	NA	NA	NA	11
-0.0737737803719938	-0.689134924672544	-1.49993998675952	NA	-2.19308716731946	3752.97495860864	-1.5938006558399	-0.764729900087866	-0.00420702852129011	-2.25561532364998	-1.8878770964189	-1.2997242152609	-1.08074584574051	-0.448713954435221	-0.164245737814334	0.155831680771754	-2.38155011504558	-2.12968053225438	obs	weibull	exponential	0.00318433440688294	-0.125071033062945	0.131439701876711	11
-0.0737737803719938	-0.689134924672544	-1.49993998675952	NA	-2.19308716731946	3299.50688700061	-1.51913930195123	-10.4164703574105	-0.0231378845392786	-2.09622775956105	-2.00184336568507	-1.03643523821738	NA	NA	-0.181288799067184	0.135013029988627	-2.22196721437584	-1.97048830474626	unobs	weibull	exponential	0.0571064610051302	-0.200285205793213	0.314498127803474	11
-0.0737737803719938	-0.689134924672544	-1.49993998675952	NA	-2.19308716731946	1935.82942207965	-1.64270106005864	-0.763555118114263	0.0940064630369448	-2.36155082819385	-1.95230443096215	-1.33309768915513	-1.07983225178181	-0.447277984446718	-0.125568766443528	0.313581692517418	-2.56901498298546	-2.15408667340224	obs_tr	weibull	exponential	0.00224555128177558	-0.126083218171253	0.130574320734805	11
-0.0737737803719938	-0.689134924672544	-1.49993998675952	NA	-2.19308716731946	1462.37102205574	-1.7721809177733	-2.9081857222632	0.0811713376056237	-1.82106964953626	-2.56686144031965	-0.977500395226958	NA	NA	-0.135157218664056	0.297499893875303	-2.02082105010321	-1.62131824896932	unobs_tr	weibull	exponential	0.0619659983342023	-0.333123496133766	0.45705549280217	11
-0.0737737803719938	-0.689134924672544	-1.49993998675952	NA	-2.19308716731946	2082.6483902381	-1.63472134802896	-0.763527872199549	0.0791492939256709	-2.9610136837247	-1.94298891771509	-1.32645377834282	-1.07968656289249	-0.447369181506612	-0.140267518108873	0.298566105960215	-3.16912526116526	-2.75290210628413	obs_trx	weibull	exponential	0.00264517655970002	-0.125651607763733	0.130941960883133	11
-0.0737737803719938	-0.689134924672544	-1.49993998675952	NA	-2.19308716731946	1564.1616970418	-1.41540572220614	-0.546948186039004	0.0872043382309089	-3.73149946090487	-1.70314519419574	-1.12766625021655	-0.853170713488748	-0.24072565858926	-0.130820912905906	0.305229589367724	-4.10411402334391	-3.35888489846584	unobs_trx	weibull	exponential	0.0098092191827309	-0.120898748516303	0.140517186881765	11
-0.0737737803719938	-0.689134924672544	-1.49993998675952	NA	-2.19308716731946	1131.75282356359	-1.60717085771113	-0.76407477054388	0.02470029757229	NA	-1.92173778570885	-1.29260392971342	-1.08005933219182	-0.448090208895944	-0.253505489899206	0.302906085043786	NA	NA	obs_nx	weibull	exponential	0.00333124020211301	-0.124909621708849	0.131572102113075	11
-0.0737737803719938	-0.689134924672544	-1.49993998675952	NA	-2.19308716731946	1281.3246155048	-1.34303703818092	-0.488963438655719	0.0743540764388266	NA	-1.60310530789639	-1.08296876846545	-0.759045600028557	-0.218881277282881	-0.155231237033285	0.303939389910938	NA	NA	unobs_nx	weibull	exponential	0.00565098133595957	-0.110594055352942	0.121896018024861	11
-0.0737737803719938	-0.689134924672544	-1.49993998675952	NA	-2.19308716731946	3753.6874734575	-1.44901692321436	-0.780519725558492	-0.00360928699257691	-2.25591222694166	-1.73817425486103	-1.1598595915677	-1.1007353838106	-0.460304067306382	-0.165417317972031	0.158198743986877	-2.38241760193243	-2.12940685195089	obs	loglogistic	exponential	0.0388797269022721	-0.0878933737710936	0.165652827575638	11
-0.0737737803719938	-0.689134924672544	-1.49993998675952	NA	-2.19308716731946	3275.09579629663	-1.45272844653864	-0.851579070257088	-0.00788213949581362	-2.20428525795476	-1.89512326801454	-1.01033362506275	-1.38530170140144	-0.317856439112735	-0.167530029723535	0.151765750731908	-2.34090137890452	-2.067669137005	unobs	loglogistic	exponential	0.0820353044352697	-0.144773011411993	0.308843620282532	11
-0.0737737803719938	-0.689134924672544	-1.49993998675952	NA	-2.19308716731946	1936.49083993711	-1.49971440550844	-0.779769090309783	0.0991440023825928	-2.36419953299482	-1.80439235496547	-1.19503645605141	-1.10028926253899	-0.459248918080576	-0.125101983454507	0.323389988219692	-2.57299261288144	-2.1554064531082	obs_tr	loglogistic	exponential	0.038001249322489	-0.0888590330518589	0.164861531696837	11
-0.0737737803719938	-0.689134924672544	-1.49993998675952	NA	-2.19308716731946	1457.15207350411	-1.55659224290024	-0.971568821291864	0.0931829207680213	-2.06312418348612	-2.10471222680528	-1.00847225899521	-1.66947433847929	-0.273663304104434	-0.122752279800198	0.309118121336241	-2.39658403695581	-1.72966433001642	unobs_tr	loglogistic	exponential	0.10082163383168	-0.178229166617881	0.379872434281242	11
-0.0737737803719938	-0.689134924672544	-1.49993998675952	NA	-2.19308716731946	2083.32175787119	-1.49150559373121	-0.77971728538289	0.0838822221972502	-2.96332536323315	-1.79491735079798	-1.18809383666443	-1.10009348330583	-0.459341087459949	-0.140197288492212	0.307961732886712	-3.17276512450343	-2.75388560196287	obs_trx	loglogistic	exponential	0.0383598751074982	-0.0884493209875218	0.165169071202518	11
-0.0737737803719938	-0.689134924672544	-1.49993998675952	NA	-2.19308716731946	1565.60451658893	-1.25313014848924	-0.553643432623008	0.0932558763075004	-3.73098632911734	-1.53859252695966	-0.967667770018825	-0.86753640165837	-0.239750463587646	-0.13250621745312	0.319017970068121	-4.10492886667948	-3.3570437915552	unobs_trx	loglogistic	exponential	0.0551816054040253	-0.0757047502711638	0.186067961079214	11
-0.0737737803719938	-0.689134924672544	-1.49993998675952	NA	-2.19308716731946	1132.45686733617	-1.46396790761062	-0.780389589442699	0.0292039341810515	NA	-1.77558204346027	-1.15235377176097	-1.10060948478	-0.460169694105395	-0.258672959667863	0.317080828029966	NA	NA	obs_nx	loglogistic	exponential	0.0390955978472215	-0.08766876297329	0.165859958667733	11
-0.0737737803719938	-0.689134924672544	-1.49993998675952	NA	-2.19308716731946	1283.01367732127	-1.17170273079353	-0.497031608929549	0.0808057366475909	NA	-1.43040749618974	-0.912997965397324	-0.775691292982461	-0.218371924876636	-0.159833984395292	0.321445457690473	NA	NA	unobs_nx	loglogistic	exponential	0.0534893097287606	-0.0615468526410421	0.168525472098563	11
-0.284722170326859	0.836133528035134	-1.49993998675952	NA	-2.19308716731946	3370.39431697305	-1.60791766871538	0.86843835328241	-0.277140223265054	-2.22189221501053	-1.80676806941943	-1.40906726801133	0.629420858564673	1.10745584800015	-0.438629852655482	-0.115650593874626	-2.3528833691176	-2.09090106090346	obs	exponential	exponential	NA	NA	NA	12
-0.284722170326859	0.836133528035134	-1.49993998675952	NA	-2.19308716731946	2806.6328528756	-1.61175307830804	0.847386026685587	-0.277500087418098	-2.20694185857795	-1.87437298412575	-1.34913317249032	0.513772519238866	1.18099953413231	-0.43900293425607	-0.115997240580126	-2.34936072229699	-2.06452299485891	unobs	exponential	exponential	NA	NA	NA	12
-0.284722170326859	0.836133528035134	-1.49993998675952	NA	-2.19308716731946	1746.01491757071	-1.62260600472124	0.868130539184031	-0.242584496241939	-2.32831374361581	-1.8300729673694	-1.41513904207307	0.629110037023039	1.10715104134502	-0.452488248685822	-0.0326807437980566	-2.57631372160902	-2.08031376562259	obs_tr	exponential	exponential	NA	NA	NA	12
-0.284722170326859	0.836133528035134	-1.49993998675952	NA	-2.19308716731946	1181.91904699693	-1.50954107518597	0.771688598538587	-0.242733207584004	-2.5804307661783	-1.81310474722139	-1.20597740315054	0.448148529899672	1.0952286671775	-0.452644285651369	-0.0328221295166398	-3.31296040709768	-1.84790112525893	unobs_tr	exponential	exponential	NA	NA	NA	12
-0.284722170326859	0.836133528035134	-1.49993998675952	NA	-2.19308716731946	1844.08090928924	-1.62541661477675	0.868072259203116	-0.236049064701424	-3.0121177178376	-1.83303158752455	-1.41780164202896	0.629051776420628	1.1070927419856	-0.445962222298077	-0.0261359071047716	-3.25963968725208	-2.76459574842312	obs_trx	exponential	exponential	NA	NA	NA	12
-0.284722170326859	0.836133528035134	-1.49993998675952	NA	-2.19308716731946	1210.68284458799	-1.29654284147584	0.643619566627308	-0.242902794601829	-4.87436968625803	-1.49547191262129	-1.09761377033038	0.391279148345495	0.89595998490912	-0.452813030331982	-0.0329925588716764	-5.67839095162245	-4.0703484208936	unobs_trx	exponential	exponential	NA	NA	NA	12
-0.284722170326859	0.836133528035134	-1.49993998675952	NA	-2.19308716731946	1245.5866335185	-1.58012759649612	0.869030891818419	-0.344478423595747	NA	-1.79014402824575	-1.37011116474649	0.630008725961525	1.10805305767531	-0.581381309975993	-0.107575537215502	NA	NA	obs_nx	exponential	exponential	NA	NA	NA	12
-0.284722170326859	0.836133528035134	-1.49993998675952	NA	-2.19308716731946	1137.22851439004	-1.27709090365078	0.630928765198834	-0.237195412809706	NA	-1.47207665285203	-1.08210515444952	0.383414092578141	0.878443437819527	-0.448798796741072	-0.0255920288783398	NA	NA	unobs_nx	exponential	exponential	NA	NA	NA	12
-0.284722170326859	0.836133528035134	-1.49993998675952	NA	-2.19308716731946	3372.08213401787	-1.54999236508521	0.845299233823357	-0.275096300785152	-2.22279149012481	-1.82712924233195	-1.27285548783848	0.599992912838375	1.09060555480834	-0.434499829885604	-0.115692771684699	-2.35333097813396	-2.09225200211567	obs	weibull	exponential	0.0296677317580334	-0.0738063988639668	0.133141862380034	12
-0.284722170326859	0.836133528035134	-1.49993998675952	NA	-2.19308716731946	2910.63468655506	-9.46609475909132	8.90204690127199	-0.285045465355145	-1.95810131854479	NA	NA	NA	NA	-0.442759336298514	-0.127331594411775	-2.08140508852436	-1.83479754856523	unobs	weibull	exponential	0.0786527712461505	-0.0743447527628044	0.231650295255105	12
-0.284722170326859	0.836133528035134	-1.49993998675952	NA	-2.19308716731946	1747.68642617006	-1.56301410786047	0.84437200360532	-0.240726686757057	-2.32911335631647	-1.84614722926698	-1.27988098645396	0.59922451874855	1.08951948846209	-0.445700668654115	-0.0357527048599997	-2.5763826882161	-2.08184402441683	obs_tr	weibull	exponential	0.0304622712835243	-0.0730966616198775	0.134021204186926	12
-0.284722170326859	0.836133528035134	-1.49993998675952	NA	-2.19308716731946	1181.81038395572	-1.34922379191294	0.715720728602594	-0.228696011201477	-2.56293578934057	-1.68372606300486	-1.01472152082102	0.414641137884933	1.01680031932026	-0.422882525240356	-0.0345094971625975	-3.29033492183357	-1.83553665684758	unobs_tr	weibull	exponential	0.097398736365577	-0.0358365756367296	0.230634048367884	12
-0.284722170326859	0.836133528035134	-1.49993998675952	NA	-2.19308716731946	1845.75047309427	-1.56550564480619	0.844243140218159	-0.234494630982428	-3.01277620292831	-1.84904878025272	-1.28196250935967	0.59911703508292	1.0893692453534	-0.439428273947117	-0.0295609880177383	-3.25957494921944	-2.76597745663718	obs_trx	weibull	exponential	0.0305557268428869	-0.0730115917798143	0.134123045465588	12
-0.284722170326859	0.836133528035134	-1.49993998675952	NA	-2.19308716731946	1210.88955555355	-1.18414673224927	0.607690320898849	-0.230178119096117	-4.87677300059558	-1.42630234606283	-0.941991118435709	0.368183363854595	0.847197277943103	-0.426274196161389	-0.0340820420308461	-5.68021647247785	-4.0733295287133	unobs_trx	weibull	exponential	0.0744702337925186	-0.0337182760881674	0.182658743673205	12
-0.284722170326859	0.836133528035134	-1.49993998675952	NA	-2.19308716731946	1247.3283595297	-1.52953281070572	0.847869792842261	-0.337091755369992	NA	-1.80939754726699	-1.24966807414445	0.601798438371526	1.093941147313	-0.56936438205235	-0.104819128687633	NA	NA	obs_nx	weibull	exponential	0.0270618994955274	-0.0767610391114359	0.130884838102491	12
-0.284722170326859	0.836133528035134	-1.49993998675952	NA	-2.19308716731946	1137.45765545409	-1.16877645883842	0.596891781829934	-0.225274536466437	NA	-1.40544383479259	-0.93210908288425	0.361781084847124	0.832002478812744	-0.422816251734004	-0.0277328211988704	NA	NA	unobs_nx	weibull	exponential	0.0725249402686049	-0.0333041722671196	0.178354052804329	12
-0.284722170326859	0.836133528035134	-1.49993998675952	NA	-2.19308716731946	3374.83103683725	-1.36314635551125	0.872110062789179	-0.272334275329953	-2.22397611301365	-1.6312602575251	-1.0950324534974	0.620237101255926	1.12398302432243	-0.435528832098923	-0.109139718560983	-2.35547919309619	-2.09247303293111	obs	loglogistic	exponential	0.0932458050387918	-0.00907065838666647	0.19556226846425	12
-0.284722170326859	0.836133528035134	-1.49993998675952	NA	-2.19308716731946	2807.11521003514	-1.23003983717304	0.801220633718835	-0.266758190460569	-2.20958224853706	-1.55309540895944	-0.906984265386651	0.483909431319485	1.11853183611818	-0.424288245078691	-0.109228135842446	-2.35107848801111	-2.068086009063	unobs	loglogistic	exponential	0.17945451575309	0.0330845982170991	0.325824433289081	12
-0.284722170326859	0.836133528035134	-1.49993998675952	NA	-2.19308716731946	1750.3952639833	-1.37860331730289	0.870736838342419	-0.233108193539555	-2.33239466560604	-1.6541798304665	-1.10302680413928	0.619099227720092	1.12237444896475	-0.446633914464768	-0.0195824726143417	-2.58114913118217	-2.08364020002991	obs_tr	loglogistic	exponential	0.0938691069113127	-0.00850220874760121	0.196240422570227	12
-0.284722170326859	0.836133528035134	-1.49993998675952	NA	-2.19308716731946	1182.63980999637	-1.1671033559524	0.750549783037268	-0.228950343878844	-2.52022647049335	-1.49965641012927	-0.834550301775541	0.441597194958353	1.05950237111618	-0.430818867955453	-0.0270818198022352	-3.23205690074812	-1.80839604023859	unobs_tr	loglogistic	exponential	0.172647094961717	0.0351867209505219	0.310107468972913	12
-0.284722170326859	0.836133528035134	-1.49993998675952	NA	-2.19308716731946	1848.4502034998	-1.38159389104763	0.870693311501491	-0.226239971758327	-3.0162865256651	-1.65760726814114	-1.10558051395412	0.619065404658314	1.12232121834467	-0.439774139501817	-0.012705804014837	-3.26455131179511	-2.76802173953509	obs_trx	loglogistic	exponential	0.0939089876972237	-0.00847590709356173	0.196293882488009	12
-0.284722170326859	0.836133528035134	-1.49993998675952	NA	-2.19308716731946	1212.47446836173	-0.984267682991103	0.639113591424107	-0.232951172498697	-4.86702315097796	-1.2215322641556	-0.747003101826607	0.389531795660442	0.888695387187772	-0.440487104248338	-0.0254152407490556	-5.67064192543254	-4.06340437652339	unobs_trx	loglogistic	exponential	0.14814758417807	0.0397794924462583	0.256515675909881	12
-0.284722170326859	0.836133528035134	-1.49993998675952	NA	-2.19308716731946	1250.10233824521	-1.33948439862154	0.873796060611053	-0.336699078925272	NA	-1.61273467591479	-1.06623412132828	0.621221983745429	1.12637013747668	-0.580110111704693	-0.0932880461458503	NA	NA	obs_nx	loglogistic	exponential	0.091113164071552	-0.0114554306490443	0.193681758792148	12
-0.284722170326859	0.836133528035134	-1.49993998675952	NA	-2.19308716731946	1139.15144972525	-0.968477788351332	0.628561538838482	-0.2274125642554	NA	-1.20075994418034	-0.73619563252232	0.382984210395988	0.874138867280976	-0.437212343609762	-0.0176127849010383	NA	NA	unobs_nx	loglogistic	exponential	0.145837034841473	0.040525581946462	0.251148487736484	12
0.331714158412069	-0.255377283785492	-1.49993998675952	NA	-2.19308716731946	3405.73182386279	-1.63364044482787	-0.127164244346501	0.291277318222801	-2.16440521052377	-1.8405034234609	-1.42677746619484	-0.388282398676825	0.133953909983822	0.130514867149577	0.452039769296024	-2.299830030817	-2.02898039023053	obs	exponential	exponential	NA	NA	NA	13
0.331714158412069	-0.255377283785492	-1.49993998675952	NA	-2.19308716731946	2854.84068520652	-1.6979979885173	-0.161299556337904	0.286264081904961	-2.11366235314105	-1.9749001401952	-1.42109583683939	-0.559875670578644	0.237276557902837	0.125380283895033	0.447147879914889	-2.26104837825129	-1.96627632803081	unobs	exponential	exponential	NA	NA	NA	13
0.331714158412069	-0.255377283785492	-1.49993998675952	NA	-2.19308716731946	1791.03730852672	-1.63140605197858	-0.126843588257505	0.28672648128201	-2.20830389271608	-1.85121784171825	-1.41159426223891	-0.387957749475152	0.134270572960142	0.0704965378411281	0.502956424722892	-2.4314379401874	-1.98516984524476	obs_tr	exponential	exponential	NA	NA	NA	13
0.331714158412069	-0.255377283785492	-1.49993998675952	NA	-2.19308716731946	1235.88804729959	-1.97711054244218	-0.253251656286222	0.28645302038822	-1.65514524472116	-2.45893242853705	-1.49528865634731	-0.828709497492768	0.322206184920323	0.0702183266225781	0.502687714153862	-2.04515448253432	-1.265136006908	unobs_tr	exponential	exponential	NA	NA	NA	13
0.331714158412069	-0.255377283785492	-1.49993998675952	NA	-2.19308716731946	1925.93998924341	-1.62031244678784	-0.127072092163689	0.265280141614967	-2.85199497743711	-1.83953913656027	-1.40108575701541	-0.388190831124096	0.134046646796717	0.0490185064036181	0.481541776826315	-3.07640687099954	-2.62758308387469	obs_trx	exponential	exponential	NA	NA	NA	13
0.331714158412069	-0.255377283785492	-1.49993998675952	NA	-2.19308716731946	1316.39318533008	-1.35905463937475	-0.0890041146065497	0.281078909210311	-4.1959293903824	-1.57407143733067	-1.14403784141883	-0.354401870710533	0.176393641497434	0.0648236189514332	0.497334199469189	-4.75068935087231	-3.64116942989248	unobs_trx	exponential	exponential	NA	NA	NA	13
0.331714158412069	-0.255377283785492	-1.49993998675952	NA	-2.19308716731946	1160.0973381151	-1.60661280621642	-0.127224001386735	0.237739569671573	NA	-1.83709066432635	-1.37613494810648	-0.388389509659691	0.13394150688622	-0.0230694156769945	0.49854855502014	NA	NA	obs_nx	exponential	exponential	NA	NA	NA	13
0.331714158412069	-0.255377283785492	-1.49993998675952	NA	-2.19308716731946	1183.31859933493	-1.31814092597634	-0.0822266836886036	0.283138218702655	NA	-1.52648748785876	-1.10979436409392	-0.334468883211545	0.170015515834337	0.0625134586139444	0.503762978791366	NA	NA	unobs_nx	exponential	exponential	NA	NA	NA	13
0.331714158412069	-0.255377283785492	-1.49993998675952	NA	-2.19308716731946	3407.71078774583	-1.61727186480395	-0.126358042180041	0.290243302985278	-2.16375615224875	-1.91713164760621	-1.31741208200169	-0.385462645667455	0.132746561307373	0.129388249772773	0.451098356197782	-2.29918538146486	-2.02832692303264	obs	weibull	exponential	0.00861089373577072	-0.107145159567339	0.12436694703888	13
0.331714158412069	-0.255377283785492	-1.49993998675952	NA	-2.19308716731946	2856.25458001476	-1.56211165319006	-0.161431875822624	0.279631816272578	-2.10914080332358	-1.984558351336	-1.13966495504413	-0.533967654913661	0.211103903268413	0.121798524718948	0.437465107826208	-2.25546203498946	-1.96281957165769	unobs	weibull	exponential	0.0704521306167821	-0.111921982748896	0.25282624398246	13
0.331714158412069	-0.255377283785492	-1.49993998675952	NA	-2.19308716731946	1793.01464241994	-1.61384039234577	-0.126283396553568	0.284622282456807	-2.20724929465542	-1.92685938232414	-1.30082140236739	-0.385312692804838	0.132745899697702	0.0682921850311255	0.500952379882488	-2.43035506427453	-1.98414352503632	obs_tr	weibull	exponential	0.00893161584078016	-0.107173191189551	0.125036422871111	13
0.331714158412069	-0.255377283785492	-1.49993998675952	NA	-2.19308716731946	1236.97649969095	-1.70563137068627	-0.260196291146588	0.271494750620378	-1.62776618672882	-2.34991184707179	-1.06135089430076	-0.784078030106786	0.26368544781361	0.0654882576246081	0.477501243616147	-2.01953320486697	-1.23599916859066	unobs_tr	weibull	exponential	0.131735143365553	-0.156690808309209	0.420161095040315	13
0.331714158412069	-0.255377283785492	-1.49993998675952	NA	-2.19308716731946	1927.91070695642	-1.60075295329865	-0.126100288420138	0.263406867997747	-2.85100462295942	-1.91168976915198	-1.28981613744531	-0.384813870366872	0.132613293526595	0.0475909456674501	0.479222790328044	-3.07524534262759	-2.62676390329126	obs_trx	weibull	exponential	0.010148112085572	-0.105881219161972	0.126177443333116	13
0.331714158412069	-0.255377283785492	-1.49993998675952	NA	-2.19308716731946	1318.08122186672	-1.30296004510103	-0.0889515859155102	0.273431166720656	-4.19056406207233	-1.58635393876846	-1.01956615143359	-0.345743082843494	0.167839911012473	0.0620168528371703	0.484845480604141	-4.74481776082971	-3.63631036331496	unobs_trx	weibull	exponential	0.0332226052800808	-0.0830703048603516	0.149515515420513	13
0.331714158412069	-0.255377283785492	-1.49993998675952	NA	-2.19308716731946	1162.05979439324	-1.58398660378148	-0.125913005359207	0.235213657323023	NA	-1.90340401316794	-1.26456919439502	-0.384275852495173	0.132449841776758	-0.0237227188466327	0.494150033492679	NA	NA	obs_nx	weibull	exponential	0.0115016356603514	-0.104615747971717	0.12761901929242	13
0.331714158412069	-0.255377283785492	-1.49993998675952	NA	-2.19308716731946	1185.03807133554	-1.26852878579669	-0.0821715944935322	0.275545140629428	NA	-1.53912553156898	-0.997932040024406	-0.327009862197138	0.162666673210073	0.0596277250765877	0.491462556182268	NA	NA	unobs_nx	weibull	exponential	0.0298463309000562	-0.0801998077785622	0.139892469578675	13
0.331714158412069	-0.255377283785492	-1.49993998675952	NA	-2.19308716731946	3408.69913151261	-1.45704054559388	-0.136123345466426	0.291310758301207	-2.16430264561757	-1.75328255333458	-1.16079853785319	-0.405226952771727	0.132980261838876	0.128328354130357	0.454293162472056	-2.30054968800093	-2.0280556032342	obs	loglogistic	exponential	0.0507912700087256	-0.0639248024801416	0.165507342497593	13
0.331714158412069	-0.255377283785492	-1.49993998675952	NA	-2.19308716731946	2856.40267618412	-1.42437625648257	-0.153548574325995	0.282490844285269	-2.11081838537472	-1.84344602513287	-1.00530648783228	-0.536736380659925	0.229639232007935	0.122626859959882	0.442354828610655	-2.25809930749814	-1.96353746325131	unobs	loglogistic	exponential	0.110887973170101	-0.073675558005995	0.295451504346196	13
0.331714158412069	-0.255377283785492	-1.49993998675952	NA	-2.19308716731946	1794.00510856104	-1.45493244965885	-0.135573499571709	0.287338411973034	-2.20889048715986	-1.76451132101639	-1.1453535783013	-0.404605675376788	0.13345867623337	0.0656762664432331	0.509000557502834	-2.43348412913361	-1.9842968451861	obs_tr	loglogistic	exponential	0.0510637458442803	-0.0639500841100717	0.166077575798632	13
0.331714158412069	-0.255377283785492	-1.49993998675952	NA	-2.19308716731946	1237.13495599833	-1.60535843561218	-0.253129547783007	0.273438971232191	-1.62852829068007	-2.25270931039506	-0.958007560829294	-0.788412258320382	0.282153162754368	0.0646711960943829	0.482206746369998	-2.02252911762971	-1.23452746373043	unobs_tr	loglogistic	exponential	0.160179512944214	-0.127048997498746	0.447408023387175	13
0.331714158412069	-0.255377283785492	-1.49993998675952	NA	-2.19308716731946	1928.90811840918	-1.44216366981074	-0.135755218173888	0.265030566490611	-2.85165830273781	-1.74993594487649	-1.13439139474498	-0.404527875908125	0.133017439560349	0.043788493787182	0.48627263919404	-3.07739828223943	-2.62591832323618	obs_trx	loglogistic	exponential	0.0518737841456703	-0.0630932339012027	0.166840802192543	13
0.331714158412069	-0.255377283785492	-1.49993998675952	NA	-2.19308716731946	1318.25275138914	-1.12594333242914	-0.0818996236604589	0.285172300924682	-4.1964761619994	-1.40849306114503	-0.843393603713245	-0.349842738137422	0.186043490816504	0.0638027550615492	0.506541846787815	-4.7523555637398	-3.640596760259	unobs_trx	loglogistic	exponential	0.0885002123376611	-0.0276776634667508	0.204678088142073	13
0.331714158412069	-0.255377283785492	-1.49993998675952	NA	-2.19308716731946	1163.06060032154	-1.42530525684026	-0.13527707007203	0.235227986977305	NA	-1.74255360497288	-1.10805690870765	-0.403652325532231	0.133098185388171	-0.033443157082566	0.503899131037176	NA	NA	obs_nx	loglogistic	exponential	0.0532355499936389	-0.0618113891195466	0.168282489106824	13
0.331714158412069	-0.255377283785492	-1.49993998675952	NA	-2.19308716731946	1185.22308345574	-1.08696557081058	-0.0751733152335337	0.289379949288277	NA	-1.35690687454909	-0.817024267072069	-0.331261790986531	0.180915160519464	0.0618407611265849	0.51691913744997	NA	NA	unobs_nx	loglogistic	exponential	0.0870555168357325	-0.0221480945000587	0.196259128171524	13
0.890505164396018	-0.894727295730263	-1.49993998675952	NA	-2.19308716731946	3048.64998110613	-1.55764296428177	-0.997139020773417	0.90855271665239	-2.19389127752654	-1.78168831943048	-1.33359760913306	-1.28538779086604	-0.708890250680789	0.738614543767584	1.0784908895372	-2.34457064287911	-2.04321191217396	obs	exponential	exponential	NA	NA	NA	14
0.890505164396018	-0.894727295730263	-1.49993998675952	NA	-2.19308716731946	2533.09253142812	-1.70217176529821	-0.860082365872073	0.903736801282868	-2.15587439109724	-2.00633099609452	-1.39801253450191	-1.34624051648584	-0.373924215258307	0.733495797732386	1.07397780483335	-2.31972489059622	-1.99202389159827	unobs	exponential	exponential	NA	NA	NA	14
0.890505164396018	-0.894727295730263	-1.49993998675952	NA	-2.19308716731946	1575.77587234223	-1.54479697185546	-0.997394816449712	0.88837132981464	-2.25511327916432	-1.78959211871559	-1.30000182499532	-1.28565022120821	-0.709139411691219	0.657060417840931	1.11968224178835	-2.48507779821597	-2.02514876011268	obs_tr	exponential	exponential	NA	NA	NA	14
0.890505164396018	-0.894727295730263	-1.49993998675952	NA	-2.19308716731946	1061.18490708884	-1.70946314194746	-0.893956710223313	0.887944644429879	-2.10068610397247	-2.08814624702866	-1.33078003686627	-1.53245010069482	-0.255463319751805	0.656501504111922	1.11938778474784	-2.63903008146782	-1.56234212647711	unobs_tr	exponential	exponential	NA	NA	NA	14
0.890505164396018	-0.894727295730263	-1.49993998675952	NA	-2.19308716731946	1729.86779773949	-1.52809754720415	-0.997729313888227	0.861905079589582	-2.86977597739856	-1.77205804838742	-1.28413704602089	-1.28598493719979	-0.709473690576665	0.630549501414411	1.09326065776475	-3.10115603227122	-2.6383959225259	obs_trx	exponential	exponential	NA	NA	NA	14
0.890505164396018	-0.894727295730263	-1.49993998675952	NA	-2.19308716731946	1098.56264873259	-1.37356785354057	-0.440248775030699	0.900192152135442	-5.50729486695762	-1.62040223125797	-1.12673347582318	-0.709402108732125	-0.171095441329273	0.668854707997464	1.13152959627342	-6.4983239278376	-4.51626580607763	unobs_trx	exponential	exponential	NA	NA	NA	14
0.890505164396018	-0.894727295730263	-1.49993998675952	NA	-2.19308716731946	912.677149424887	-1.57666931423992	-0.996771572278854	0.938186997794648	NA	-1.85192366259056	-1.30141496588928	-1.28503628170696	-0.708506862850745	0.638802128746029	1.23757186684327	NA	NA	obs_nx	exponential	exponential	NA	NA	NA	14
0.890505164396018	-0.894727295730263	-1.49993998675952	NA	-2.19308716731946	1044.40673737972	-1.38750039776309	-0.430364107283353	0.938679122801882	NA	-1.63453262166118	-1.14046817386501	-0.694939193556237	-0.165789021010468	0.704723359882263	1.1726348857215	NA	NA	unobs_nx	exponential	exponential	NA	NA	NA	14
0.890505164396018	-0.894727295730263	-1.49993998675952	NA	-2.19308716731946	3050.53894425443	-1.5242573734317	-0.977860644282071	0.903031691210621	-2.19013118574929	-1.81761007768667	-1.23090466917674	-1.28156393659562	-0.674157351968527	0.731090841721619	1.07497254069962	-2.34170388165405	-2.03855848984453	obs	weibull	exponential	0.0205478280171565	-0.0997733127569946	0.140868968791308	14
0.890505164396018	-0.894727295730263	-1.49993998675952	NA	-2.19308716731946	2534.47754885888	-1.55475477537836	-0.819610941179578	0.882079730403801	-2.13790172092714	-2.00279495077126	-1.10671459998546	-1.28135388623356	-0.3578679961256	0.706926198135843	1.05723326267176	-2.30565277902371	-1.97015066283058	unobs	weibull	exponential	0.0838635890081378	-0.127951602239281	0.295678780255556	14
0.890505164396018	-0.894727295730263	-1.49993998675952	NA	-2.19308716731946	1577.62971189387	-1.50281286359553	-0.975040827989088	0.877080163026749	-2.24798775228771	-1.82303571327705	-1.18259001391401	-1.27823594768027	-0.671845708297907	0.641830213153258	1.11233011290024	-2.4791478336181	-2.01682767095733	obs_tr	weibull	exponential	0.023941002162822	-0.0982312472674298	0.146113251593074	14
0.890505164396018	-0.894727295730263	-1.49993998675952	NA	-2.19308716731946	1062.22556697655	-1.50451140402822	-0.897453335727434	0.835744831220427	-1.97788971575003	-2.01410648268347	-0.994916325372976	-1.52529777311353	-0.269608898341339	0.594543479663419	1.07694618277743	-2.53905396803431	-1.41672546346576	unobs_tr	weibull	exponential	0.129192276616295	-0.154568348246523	0.412952901479112	14
0.890505164396018	-0.894727295730263	-1.49993998675952	NA	-2.19308716731946	1731.67696648987	-1.48062547677772	-0.972201875332073	0.849803133020429	-2.8620416674729	-1.7979023670172	-1.16334858653823	-1.27433626176508	-0.670067488899067	0.615817856769921	1.08378840927094	-3.09408887647161	-2.62999445847419	obs_trx	weibull	exponential	0.0273701039519286	-0.0947113602587273	0.149451568162584	14
0.890505164396018	-0.894727295730263	-1.49993998675952	NA	-2.19308716731946	1100.55823843987	-1.36674283511223	-0.438940306408519	0.897278645126251	-5.50545351842373	-1.68400850296337	-1.04947716726108	-0.709816808913368	-0.168063803903671	0.65146204171511	1.14309524853739	-6.49885043860091	-4.51205659824654	unobs_trx	weibull	exponential	0.0037824015187553	-0.107825778226391	0.115390581263902	14
0.890505164396018	-0.894727295730263	-1.49993998675952	NA	-2.19308716731946	914.599908180939	-1.54079409159013	-0.980103498188253	0.922741496082052	NA	-1.90882057422715	-1.17276760895311	-1.2861081245325	-0.674098871844006	0.609546928927341	1.23593606323676	NA	NA	obs_nx	weibull	exponential	0.0178663073579253	-0.107676126577402	0.143408741293253	14
0.890505164396018	-0.894727295730263	-1.49993998675952	NA	-2.19308716731946	1046.40068648784	-1.39563229104916	-0.431861585492163	0.942474394967807	NA	-1.71780809981298	-1.07345648228535	-0.70028126590043	-0.163441905083896	0.68868906243389	1.19625972750172	NA	NA	unobs_nx	weibull	exponential	-0.00437193421128495	-0.114580253305145	0.105836384882575	14
0.890505164396018	-0.894727295730263	-1.49993998675952	NA	-2.19308716731946	3051.14741541404	-1.32943053237843	-0.998222958483098	0.912820151231423	-2.19681886602363	-1.62452740701768	-1.03433365773917	-1.30652237134675	-0.689923545619443	0.740475730615324	1.08516457184752	-2.3488872707203	-2.04475046132697	obs	loglogistic	exponential	0.0762495994309556	-0.0442876690225548	0.196786867884466	14
0.890505164396018	-0.894727295730263	-1.49993998675952	NA	-2.19308716731946	2534.83692436723	-1.34325613535561	-0.839134502966986	0.883384830675212	-2.13606607278983	-1.79709386273593	-0.889418407975297	-1.30040845209271	-0.377860553841261	0.708490247585734	1.05827941376469	-2.30437220105411	-1.96775994452554	unobs	loglogistic	exponential	0.158073479352513	-0.0670368254454499	0.383183784150475	14
0.890505164396018	-0.894727295730263	-1.49993998675952	NA	-2.19308716731946	1578.29304351215	-1.31686968889898	-0.99598557635833	0.895891477561716	-2.26005295128311	-1.63501954152318	-0.998719836274791	-1.30421806080893	-0.687753091907735	0.659105086644107	1.13267786847932	-2.49251423028068	-2.02759167228554	obs_tr	loglogistic	exponential	0.078177323061713	-0.0437949874125209	0.200149633535947	14
0.890505164396018	-0.894727295730263	-1.49993998675952	NA	-2.19308716731946	1062.3115437326	-1.29348886108145	-0.959388203358878	0.831698738375831	-1.9178864471592	-1.79854282455168	-0.788434897611206	-1.60554064065581	-0.313235766061949	0.593738058085804	1.06965941866586	-2.43015091071836	-1.40562198360004	unobs_tr	loglogistic	exponential	0.223246174761086	-0.0798470825403016	0.526339432062474	14
0.890505164396018	-0.894727295730263	-1.49993998675952	NA	-2.19308716731946	1732.41014909574	-1.29766102616817	-0.991152138425576	0.869140758229289	-2.87404434077217	-1.61327120642475	-0.982050845911582	-1.2981310033631	-0.684173273488057	0.633336893805682	1.1049446226529	-3.10749563930666	-2.64059304223768	obs_trx	loglogistic	exponential	0.0806521483646987	-0.041154504137158	0.202458800866555	14
0.890505164396018	-0.894727295730263	-1.49993998675952	NA	-2.19308716731946	1102.71302376925	-1.16091987861209	-0.447097488226908	0.931682604192713	-5.51880270400962	-1.47711583554926	-0.844723921674929	-0.731600411778652	-0.162594564675165	0.68114454712192	1.18222066126351	-6.51373296967861	-4.52387243834064	unobs_trx	loglogistic	exponential	0.0733866182108476	-0.0387455192942924	0.185518755715988	14
0.890505164396018	-0.894727295730263	-1.49993998675952	NA	-2.19308716731946	915.130000187813	-1.3617739414946	-1.00339925464503	0.955284239569275	NA	-1.72350791510285	-1.00003996788634	-1.31536228965258	-0.691436219637487	0.638320575963559	1.27224790317499	NA	NA	obs_nx	loglogistic	exponential	0.0711425659290848	-0.0537906338207585	0.196075765678928	14
0.890505164396018	-0.894727295730263	-1.49993998675952	NA	-2.19308716731946	1048.43553416841	-1.18697178861136	-0.439910550073981	0.980355751712556	NA	-1.50682243449652	-0.86712114272621	-0.722311213524924	-0.157509886623039	0.722160943957148	1.23855055946797	NA	NA	unobs_nx	loglogistic	exponential	0.0663047418152571	-0.0440526184781014	0.176662102108616	14
0.950109505094588	0.765697851777077	-1.49993998675952	NA	-2.19308716731946	2381.8813534358	-1.76186633798308	0.851848647552934	1.02754897511691	-2.24799063385383	-2.05262020425223	-1.47111247171393	0.554912224905139	1.14878507020073	0.857648638292516	1.19744931194131	-2.41318776063219	-2.08279350707547	obs	exponential	exponential	NA	NA	NA	15
0.950109505094588	0.765697851777077	-1.49993998675952	NA	-2.19308716731946	1761.7059451395	-1.7052159531219	0.775976285508428	1.02495509565528	-2.23918440823902	-2.11459074704481	-1.295841159199	0.326960659988946	1.22499191102791	0.85458347664303	1.19532671466752	-2.41657112609634	-2.0617976903817	unobs	exponential	exponential	NA	NA	NA	15
0.950109505094588	0.765697851777077	-1.49993998675952	NA	-2.19308716731946	1191.57150695418	-1.76732923366123	0.851905999977829	1.03712637238858	-2.30741930582886	-2.06962916720819	-1.46502930011428	0.555018692302848	1.14879330765281	0.824734888126757	1.24951785665041	-2.59125169279164	-2.02358691886607	obs_tr	exponential	exponential	NA	NA	NA	15
0.950109505094588	0.765697851777077	-1.49993998675952	NA	-2.19308716731946	570.248695892359	-1.44388611753632	0.618469736476348	1.04699611709336	-3.64610300207836	-1.95986282276583	-0.927909412306812	0.21142365158087	1.02551582137183	0.833454058815841	1.26053817537088	-8.7284239437615	1.43621793960477	unobs_tr	exponential	exponential	NA	NA	NA	15
0.950109505094588	0.765697851777077	-1.49993998675952	NA	-2.19308716731946	1283.68908363723	-1.75003506367317	0.850979897113588	1.00946019510856	-3.03222949905853	-2.0518722440472	-1.44819788329914	0.554016748459251	1.14794304576793	0.796784779554134	1.22213561066299	-3.31951231246883	-2.74494668564823	obs_trx	exponential	exponential	NA	NA	NA	15
0.950109505094588	0.765697851777077	-1.49993998675952	NA	-2.19308716731946	570.4754079159	-1.36636198575845	0.574836925678148	1.05082701497238	-9.79153585428531	-1.66578621182402	-1.06693775969288	0.26325577578078	0.886418075575516	0.838281398448834	1.26337263149592	-19.7830633536878	0.199991645117205	unobs_trx	exponential	exponential	NA	NA	NA	15
0.950109505094588	0.765697851777077	-1.49993998675952	NA	-2.19308716731946	864.43515135685	-1.75626136621393	0.850513521762205	1.02035907281585	NA	-2.06420294315558	-1.44831978927227	0.553614622945057	1.14741242057935	0.788002356323302	1.25271578930841	NA	NA	obs_nx	exponential	exponential	NA	NA	NA	15
0.950109505094588	0.765697851777077	-1.49993998675952	NA	-2.19308716731946	568.398279424923	-1.36663342322688	0.576322018509136	1.05043997490165	NA	-1.66606712408333	-1.06719972237042	0.264756185236999	0.887887851781273	0.837954360363183	1.26292558944011	NA	NA	unobs_nx	exponential	exponential	NA	NA	NA	15
0.950109505094588	0.765697851777077	-1.49993998675952	NA	-2.19308716731946	2383.87489316566	-1.77003613407414	0.854303190840082	1.02917549887464	-2.24905046517106	-2.12790025577683	-1.41217201237145	0.548537134183381	1.16006924749678	0.854563043473133	1.20378795427614	-2.41674167786794	-2.08135925247417	obs	weibull	exponential	-0.00383607596015194	-0.0976879374497859	0.090015785529482	15
0.950109505094588	0.765697851777077	-1.49993998675952	NA	-2.19308716731946	1763.67961035758	-1.72465676513987	0.779970760001527	1.02909560216826	-2.24248234183287	-2.20117201791665	-1.24814151236309	0.323640722290576	1.23630079771248	0.8508724110586	1.20731879327792	-2.42445807340733	-2.06050661025841	unobs	weibull	exponential	-0.00994056047374314	-0.130813529827007	0.110932408879521	15
0.950109505094588	0.765697851777077	-1.49993998675952	NA	-2.19308716731946	1193.55979946985	-1.78029711669911	0.85580955857086	1.04080046495491	-2.31012179938321	-2.15916352699544	-1.40143070640277	0.549088870709159	1.16253024643256	0.818242118953864	1.26335881095595	-2.59728237766037	-2.02296122110604	obs_tr	weibull	exponential	-0.00524536757751393	-0.100600202375428	0.0901094672203997	15
0.950109505094588	0.765697851777077	-1.49993998675952	NA	-2.19308716731946	572.066792668772	-1.47233339812592	0.616484235364544	1.06534583290399	-3.88085646661856	-2.01557277593586	-0.929094020315982	0.206555010779408	1.02641345994968	0.831126065157526	1.29956560065045	-10.3182262743364	2.55651334109931	unobs_tr	weibull	exponential	-0.0227663142099083	-0.126686090640202	0.0811534622203857	15
0.950109505094588	0.765697851777077	-1.49993998675952	NA	-2.19308716731946	1285.68856776916	-1.75264978728233	0.852217594685298	1.01035785756079	-3.03160586525491	-2.1277880807251	-1.37751149383957	0.546819026333525	1.15761616303707	0.789489190006536	1.23122652511505	-3.32157972481204	-2.74163200569779	obs_trx	weibull	exponential	-0.000627632390694114	-0.0957051002753577	0.0944498354939695	15
0.950109505094588	0.765697851777077	-1.49993998675952	NA	-2.19308716731946	572.187204816591	-1.4136103491089	0.582502144910487	1.07083696321574	-10.8600034422325	-1.77435870515543	-1.05286199306238	0.262502343817871	0.902501946003102	0.838767207007869	1.30290671942362	-27.7651219595908	6.04511507512583	unobs_trx	weibull	exponential	-0.0245185880830475	-0.123446592612656	0.0744094164465612	15
0.950109505094588	0.765697851777077	-1.49993998675952	NA	-2.19308716731946	866.430943031534	-1.76499086975757	0.853578171072412	1.02338414535535	NA	-2.15240525403883	-1.3775764854763	0.54725060808327	1.15990573406155	0.778969268357688	1.26779902235301	NA	NA	obs_nx	weibull	exponential	-0.00315650449679947	-0.0991513663106812	0.0928383573170823	15
0.950109505094588	0.765697851777077	-1.49993998675952	NA	-2.19308716731946	570.160321884655	-1.41320321167753	0.582439721626137	1.07051679118944	NA	-1.77386502168208	-1.05254140167298	0.262490979767129	0.902388463485145	0.838489315071014	1.30254426730787	NA	NA	unobs_nx	weibull	exponential	-0.0244546281118515	-0.123370573109411	0.0744613168857076	15
0.950109505094588	0.765697851777077	-1.49993998675952	NA	-2.19308716731946	2389.25815686185	-1.53680260549534	0.862905307937542	1.04297253683644	-2.25889656143515	-1.88557674086517	-1.18802847012552	0.553442094345458	1.17236852152963	0.865644643064615	1.22030043060827	-2.42839264632164	-2.08940047654866	obs	loglogistic	exponential	0.0773717728811129	-0.0169298051994281	0.171673350961654	15
0.950109505094588	0.765697851777077	-1.49993998675952	NA	-2.19308716731946	1765.73051176748	-1.49551566732605	0.798556489950289	1.04672085616838	-2.25298459947461	-1.9589958862239	-1.03203544842821	0.341426061052038	1.25568691884854	0.865713121478372	1.22772859085838	-2.43721965927971	-2.06874953966951	unobs	loglogistic	exponential	0.0724720627780688	-0.0543508451405768	0.199294970696714	15
0.950109505094588	0.765697851777077	-1.49993998675952	NA	-2.19308716731946	1198.88763931062	-1.5538065867737	0.86579999209063	1.06388465328429	-2.32498263716847	-1.92255289949164	-1.18506027405577	0.554971921294613	1.17662806288665	0.835753256681637	1.29201604988694	-2.61455576197676	-2.03540951236018	obs_tr	loglogistic	exponential	0.0754219405046751	-0.0199561149274874	0.170799995936838	15
0.950109505094588	0.765697851777077	-1.49993998675952	NA	-2.19308716731946	574.824530557502	-1.33769255033905	0.695350859735565	1.09437313929875	-2.99608343599088	-1.90726429979265	-0.768120800885455	0.250090634815523	1.14061108465561	0.85184516635168	1.33690111224582	-5.40427054579319	-0.587896326188571	unobs_tr	loglogistic	exponential	0.0662477298363798	-0.0468621320216904	0.17935759169445	15
0.950109505094588	0.765697851777077	-1.49993998675952	NA	-2.19308716731946	1291.12085857526	-1.52807840920006	0.861404678296149	1.03192976915447	-3.04763516060713	-1.89360984149015	-1.16254697690996	0.55181336711084	1.17099598948146	0.804775368970046	1.25908416933889	-3.34052553724713	-2.75474478396713	obs_trx	loglogistic	exponential	0.0784980083129333	-0.0166689267349569	0.173664943360823	15
0.950109505094588	0.765697851777077	-1.49993998675952	NA	-2.19308716731946	575.568452188798	-1.17843816654875	0.608851411946012	1.11338662183076	-10.4061484562521	-1.53302780329131	-0.823848529806198	0.278179678423419	0.939523145468606	0.873241622258891	1.35353162140263	-23.7633934854818	2.95109657297752	unobs_trx	loglogistic	exponential	0.0677020933335468	-0.0319706723331252	0.167374859000219	15
0.950109505094588	0.765697851777077	-1.49993998675952	NA	-2.19308716731946	871.811552716379	-1.5442628836703	0.864741839639006	1.05115549902718	NA	-1.92209857441165	-1.16642719292894	0.554018525165296	1.17546515411272	0.798542269364479	1.30376872868988	NA	NA	obs_nx	loglogistic	exponential	0.0770304898850778	-0.0188412463010005	0.172902226071156	15
0.950109505094588	0.765697851777077	-1.49993998675952	NA	-2.19308716731946	573.525378818352	-1.17839559511369	0.60893996852946	1.11334741088799	NA	-1.53296507417068	-0.823826116056703	0.278288897666697	0.939591039392223	0.873196236230217	1.35349858554576	NA	NA	unobs_nx	loglogistic	exponential	0.0676715239493424	-0.0319909513360113	0.167333999234696	15
0.184344850014895	-0.883211452513933	-1.49993998675952	NA	-2.19308716731946	3649.78622144342	-1.71216792130714	-0.669988752068054	0.235885168274125	-2.25211271821941	-1.90941266326638	-1.5149231793479	-0.962631800979475	-0.377345703156633	0.0753415849382645	0.396428751609986	-2.38301856641572	-2.1212068700231	obs	exponential	exponential	NA	NA	NA	16
0.184344850014895	-0.883211452513933	-1.49993998675952	NA	-2.19308716731946	3147.57442973254	-1.75969597271528	-0.732304526948235	0.231510170070848	-2.21746381740591	-2.01456456586541	-1.50482737956516	-1.22192373319069	-0.242685320705781	0.0707674773700994	0.392252862771597	-2.36105864044277	-2.07386899436905	unobs	exponential	exponential	NA	NA	NA	16
0.184344850014895	-0.883211452513933	-1.49993998675952	NA	-2.19308716731946	1870.41307882033	-1.73072878365169	-0.669480750198861	0.272180625350234	-2.37486364824864	-1.94392235296531	-1.51753521433808	-0.962131775214822	-0.3768297251829	0.049785885319452	0.494575365381016	-2.58796047652111	-2.16176681997618	obs_tr	exponential	exponential	NA	NA	NA	16
0.184344850014895	-0.883211452513933	-1.49993998675952	NA	-2.19308716731946	1369.37724499697	-1.71198821040081	-0.639762105154838	0.273177731983509	-2.42603219380104	-1.99955683886475	-1.42441958193687	-1.09904448646607	-0.180479723843607	0.0506394592164715	0.495716004750547	-2.89018773954194	-1.96187664806015	unobs_tr	exponential	exponential	NA	NA	NA	16
0.184344850014895	-0.883211452513933	-1.49993998675952	NA	-2.19308716731946	2017.03757930875	-1.72274096453648	-0.669707084978061	0.256688248644504	-2.9776907084102	-1.93547893654159	-1.51000299253137	-0.962355374959641	-0.37705879499648	0.0342634990842707	0.479112998204738	-3.19154346723085	-2.76383794958955	obs_trx	exponential	exponential	NA	NA	NA	16
0.184344850014895	-0.883211452513933	-1.49993998675952	NA	-2.19308716731946	1432.57930743949	-1.45948094286251	-0.39691915189832	0.283183150341515	-4.40109251590227	-1.66521207772288	-1.25374980800214	-0.670349642983266	-0.123488660813374	0.0607480091293656	0.505618291553665	-4.92071703480536	-3.88146799699918	unobs_trx	exponential	exponential	NA	NA	NA	16
0.184344850014895	-0.883211452513933	-1.49993998675952	NA	-2.19308716731946	1094.11062446598	-1.69311243912422	-0.670530705200238	0.197950700241469	NA	-1.92158494650512	-1.46463993174333	-0.963192333125846	-0.37786907727463	-0.0857469371117887	0.481648337594726	NA	NA	obs_nx	exponential	exponential	NA	NA	NA	16
0.184344850014895	-0.883211452513933	-1.49993998675952	NA	-2.19308716731946	1274.24844648429	-1.40980188014679	-0.37122616603614	0.260492494239672	NA	-1.61014688061796	-1.20945687967561	-0.628945362658305	-0.113506969413976	0.032601969878083	0.488383018601261	NA	NA	unobs_nx	exponential	exponential	NA	NA	NA	16
0.184344850014895	-0.883211452513933	-1.49993998675952	NA	-2.19308716731946	3651.78517396342	-1.71616709233343	-0.671408050467703	0.236062301486931	-2.2522085261702	-2.02907770097203	-1.40325648369484	-0.976946922664567	-0.365869178270839	0.0750672900415428	0.397057312932318	-2.38328555404516	-2.12113149829524	obs	weibull	exponential	-0.00214476084939398	-0.132048332491215	0.127758810792427	16
0.184344850014895	-0.883211452513933	-1.49993998675952	NA	-2.19308716731946	3149.54293517861	-1.79398850035093	-0.746017449584128	0.232360838340903	-2.2179376785221	-2.2585232469885	-1.32945375371336	-1.26396846096321	-0.228066438205048	0.0704518477774657	0.394269828904341	-2.36200651103494	-2.07386884600926	unobs	weibull	exponential	-0.0180249065881763	-0.216420948415577	0.180371135239225	16
0.184344850014895	-0.883211452513933	-1.49993998675952	NA	-2.19308716731946	1872.40877382571	-1.73912262998619	-0.672348761589546	0.27305103476286	-2.37531648332653	-2.06950623595789	-1.40873902401449	-0.978586827065279	-0.366110696113814	0.0485510384153565	0.497551031110364	-2.58903711920998	-2.16159584744307	obs_tr	weibull	exponential	-0.0043547173018159	-0.134633372997136	0.125923938393504	16
0.184344850014895	-0.883211452513933	-1.49993998675952	NA	-2.19308716731946	1371.32052882719	-1.75298024439098	-0.652099057148696	0.276717628190267	-2.42930932792773	-2.20558802010492	-1.30037246867704	-1.1330673846877	-0.171130729609688	0.0492591850856875	0.504176071294846	-2.89490476090739	-1.96371389494807	unobs_tr	weibull	exponential	-0.0216556172943312	-0.199170082244777	0.155858847656114	16
0.184344850014895	-0.883211452513933	-1.49993998675952	NA	-2.19308716731946	2019.03503616054	-1.72920745177016	-0.671928935948046	0.25729935632111	-2.9780115115264	-2.05795362832659	-1.40046127521373	-0.977861597274622	-0.36599627462147	0.0331756779702338	0.481423034671987	-3.19237436773604	-2.76364865531676	obs_trx	weibull	exponential	-0.00335944313367141	-0.133582408895545	0.126863522628203	16
0.184344850014895	-0.883211452513933	-1.49993998675952	NA	-2.19308716731946	1434.47231268665	-1.49416306302009	-0.403605248562918	0.288399281771408	-4.40423348704313	-1.79149469001513	-1.19683143602505	-0.685553038233841	-0.121657458891996	0.0596750212881187	0.517123542254698	-4.92481752103095	-3.88364945305532	unobs_trx	weibull	exponential	-0.0201944660455583	-0.141390726702535	0.101001794611418	16
0.184344850014895	-0.883211452513933	-1.49993998675952	NA	-2.19308716731946	1096.11057994695	-1.69396424492855	-0.670829716441673	0.198030175552901	NA	-2.03211409384272	-1.35581439601438	-0.975876768696935	-0.365782664186412	-0.0867239356818593	0.482784286787661	NA	NA	obs_nx	weibull	exponential	-0.000445855927458988	-0.130702256818347	0.129810544963429	16
0.184344850014895	-0.883211452513933	-1.49993998675952	NA	-2.19308716731946	1276.15068420163	-1.44030965993438	-0.37675594205091	0.264872796120308	NA	-1.7217062282666	-1.15891309160216	-0.64155664582926	-0.111955238272559	0.0311267438609278	0.498618848379688	NA	NA	unobs_nx	weibull	exponential	-0.0182585797929799	-0.132995587992493	0.096478428406533	16
0.184344850014895	-0.883211452513933	-1.49993998675952	NA	-2.19308716731946	3651.91142855448	-1.56913306150046	-0.695716662718198	0.24225392165707	-2.25560741893847	-1.8764171794273	-1.26184894357362	-1.00731104350169	-0.384122281934706	0.0796594601728796	0.40484838314126	-2.38744525456775	-2.12376958330919	obs	loglogistic	exponential	0.0332674285469361	-0.0952291388425234	0.161763995936396	16
0.184344850014895	-0.883211452513933	-1.49993998675952	NA	-2.19308716731946	3149.70454974854	-1.64842446800424	-0.75825357853421	0.234933345132792	-2.21922046825502	-2.10964174710219	-1.1872071889063	-1.27971668026462	-0.236790476803803	0.071672617941383	0.398194072324202	-2.36398165444774	-2.0744592820623	unobs	loglogistic	exponential	0.0178051940799623	-0.184017197537183	0.219627585697108	16
0.184344850014895	-0.883211452513933	-1.49993998675952	NA	-2.19308716731946	1872.4568035387	-1.5951350198228	-0.696907716664536	0.286496673844259	-2.38233670412119	-1.91943752209526	-1.27083251755034	-1.00930189973907	-0.384513533590002	0.0577107357361436	0.515282611952374	-2.59771211268978	-2.1669612955526	obs_tr	loglogistic	exponential	0.0306654597827139	-0.0980845968013618	0.15941551636679	16
0.184344850014895	-0.883211452513933	-1.49993998675952	NA	-2.19308716731946	1371.45326400413	-1.60291118505618	-0.666502245993691	0.284746420013318	-2.43251628051928	-2.05655511340498	-1.14926725670739	-1.15268623231304	-0.180318259674339	0.0526521419393	0.516840698087336	-2.90044845942421	-1.96458410161435	unobs_tr	loglogistic	exponential	0.016148536645027	-0.163901500994365	0.196198574284419	16
0.184344850014895	-0.883211452513933	-1.49993998675952	NA	-2.19308716731946	2019.11495296937	-1.58546938815281	-0.696415387895512	0.270287040490152	-2.98486754803495	-1.90842518587257	-1.26251359043306	-1.00850517915978	-0.384325596631241	0.0418248511026974	0.498749229877607	-3.200910661098	-2.76882443497189	obs_trx	loglogistic	exponential	0.0318825365222327	-0.0968712194754189	0.160636292519884	16
0.184344850014895	-0.883211452513933	-1.49993998675952	NA	-2.19308716731946	1434.6848967557	-1.31701089014075	-0.420485889833232	0.30614566399557	-4.41317963032583	-1.61149964345099	-1.0225221368305	-0.713021558318323	-0.12795022134814	0.0682066978365158	0.544084630154625	-4.93576216090803	-3.89059709974362	unobs_trx	loglogistic	exponential	0.028115366519798	-0.0922712564844644	0.14850198952406	16
0.184344850014895	-0.883211452513933	-1.49993998675952	NA	-2.19308716731946	1096.29269932033	-1.55425265850588	-0.695520111518033	0.216368074607602	NA	-1.88870759253004	-1.21979772448172	-1.00678805997738	-0.384252163058682	-0.0779817020961025	0.510717851311307	NA	NA	obs_nx	loglogistic	exponential	0.0344521868812333	-0.0943690104356645	0.163273384198131	16
0.184344850014895	-0.883211452513933	-1.49993998675952	NA	-2.19308716731946	1276.45948887288	-1.25884996426264	-0.393763842655072	0.283308213208921	NA	-1.53807372228505	-0.979626206240239	-0.669367605484339	-0.118160079825804	0.0384922395091203	0.528124186908721	NA	NA	unobs_nx	loglogistic	exponential	0.0318292178162519	-0.0816143263877432	0.145272762020247	16
0.320693577174097	0.479927405249327	-1.49993998675952	NA	-2.19308716731946	3128.50750185864	-1.85532251590177	0.740445482092503	0.409888822829465	-2.25834059050221	-2.09471804250299	-1.61592698930056	0.477208616473669	1.00368234771134	0.248455941214707	0.571321704444222	-2.40246495194019	-2.11421622906424	obs	exponential	exponential	NA	NA	NA	17
0.320693577174097	0.479927405249327	-1.49993998675952	NA	-2.19308716731946	2535.53183024267	-2.02498523148917	0.90542729994746	0.404924039569818	-2.21437333215572	-2.41073427938887	-1.63923618358948	0.465105714629906	1.34574888526501	0.243299850096732	0.566548229042904	-2.36996779246393	-2.0587788718475	unobs	exponential	exponential	NA	NA	NA	17
0.320693577174097	0.479927405249327	-1.49993998675952	NA	-2.19308716731946	1611.42997339717	-1.89033365724975	0.741005006782695	0.474741839949394	-2.42027726676535	-2.14214125612934	-1.63852605837015	0.477773177706018	1.00423683585937	0.263198263512029	0.68628541638676	-2.68032350532151	-2.1602310282092	obs_tr	exponential	exponential	NA	NA	NA	17
0.320693577174097	0.479927405249327	-1.49993998675952	NA	-2.19308716731946	1019.97017153723	-2.12125780598243	0.947671480347468	0.474287710849779	-2.16438434749195	-2.7770047094655	-1.46551090249936	0.361660791482488	1.53368216921245	0.262693667744661	0.685881753954897	-2.89682533325008	-1.43194336173381	unobs_tr	exponential	exponential	NA	NA	NA	17
0.320693577174097	0.479927405249327	-1.49993998675952	NA	-2.19308716731946	1712.36316654743	-1.88494369424069	0.741058726175867	0.464698676594258	-3.12556427704626	-2.13652733945281	-1.63336004902857	0.477817396743144	1.00430005560859	0.253127924677145	0.676269428511371	-3.38656318987885	-2.86456536421367	obs_trx	exponential	exponential	NA	NA	NA	17
0.320693577174097	0.479927405249327	-1.49993998675952	NA	-2.19308716731946	1044.96792852543	-1.58022631691665	0.599147687091499	0.478827357256091	-5.6093061958362	-1.83053793865738	-1.32991469517591	0.319887363528352	0.878408010654647	0.26727233050565	0.690382384006532	-6.74672311268156	-4.47188927899083	unobs_trx	exponential	exponential	NA	NA	NA	17
0.320693577174097	0.479927405249327	-1.49993998675952	NA	-2.19308716731946	1160.77177715894	-1.89079768295092	0.741178077378905	0.475370205596958	NA	-2.14945837297142	-1.63213699293043	0.477934016908666	1.00442213784914	0.23814646264025	0.712593948553666	NA	NA	obs_nx	exponential	exponential	NA	NA	NA	17
0.320693577174097	0.479927405249327	-1.49993998675952	NA	-2.19308716731946	1005.23090389345	-1.56411554223975	0.591024537891291	0.47552794343488	NA	-1.81106431237237	-1.31716677210714	0.315663360267123	0.866385715515459	0.263098915418158	0.687956971451602	NA	NA	unobs_nx	exponential	exponential	NA	NA	NA	17
0.320693577174097	0.479927405249327	-1.49993998675952	NA	-2.19308716731946	3130.3023516895	-1.90595917882111	0.756884105992416	0.412912986836469	-2.26011412052603	-2.23690990529852	-1.5750084523437	0.477845442281636	1.0359227697032	0.249203382315907	0.576622591357032	-2.40519744266664	-2.11503079838542	obs	weibull	exponential	-0.0235704236426662	-0.126054365198609	0.0789135179132767	17
0.320693577174097	0.479927405249327	-1.49993998675952	NA	-2.19308716731946	2577.63784357882	-9.16692158505761	8.21705570514656	0.380819553745776	-2.06669893917022	NA	NA	NA	NA	0.221718703016836	0.539920404474717	-2.2098824949657	-1.92351538337473	unobs	weibull	exponential	0.0622426016532743	-0.0848496951973131	0.209334898503862	17
0.320693577174097	0.479927405249327	-1.49993998675952	NA	-2.19308716731946	1613.14459328683	-1.95419713504538	0.76177056014915	0.48387055841105	-2.42508219697037	-2.30439676551867	-1.6039975045721	0.481262352367388	1.04227876793091	0.265004478236392	0.702736638585709	-2.68715755166933	-2.1630068422714	obs_tr	weibull	exponential	-0.0278178466858463	-0.13076730321453	0.0751316098428373	17
0.320693577174097	0.479927405249327	-1.49993998675952	NA	-2.19308716731946	1021.80927404382	-2.06499735148034	0.934314214176137	0.464371502642502	-2.13935314237553	-2.75777554173748	-1.37221916122319	0.353831826009094	1.51479660234318	0.251857522089694	0.676885483195311	-2.87396699164888	-1.40473929310219	unobs_tr	weibull	exponential	0.0304240558209735	-0.119771628967784	0.180619740609731	17
0.320693577174097	0.479927405249327	-1.49993998675952	NA	-2.19308716731946	1714.09312131549	-1.94616044293143	0.76003973335017	0.473317452218061	-3.13062022238876	-2.29512802811961	-1.59719285774324	0.47985895738422	1.04022050931612	0.254767796276187	0.691867108159935	-3.39365279202032	-2.8675876527572	obs_trx	weibull	exponential	-0.0270986049400045	-0.130004007808402	0.0758067979283927	17
0.320693577174097	0.479927405249327	-1.49993998675952	NA	-2.19308716731946	1046.96282116646	-1.57291170438523	0.59735996457467	0.47724207796583	-5.60817036604976	-1.89255796800315	-1.25326544076732	0.314898454732866	0.879821474416473	0.262057884642503	0.692426271289156	-6.74597600836166	-4.47036472373785	unobs_trx	weibull	exponential	0.00386168075163938	-0.101944686085757	0.109668047589036	17
0.320693577174097	0.479927405249327	-1.49993998675952	NA	-2.19308716731946	1162.48370554937	-1.95572177978579	0.760922936527541	0.48711445823889	NA	-2.3155140733377	-1.59592948623388	0.48036602339582	1.04147984965926	0.239247722783738	0.734981193694043	NA	NA	obs_nx	weibull	exponential	-0.0281265276272416	-0.131433612794733	0.07518055754025	17
0.320693577174097	0.479927405249327	-1.49993998675952	NA	-2.19308716731946	1007.22633098173	-1.55739791000081	0.589260615765375	0.474308904469696	NA	-1.87245897166576	-1.24233684833585	0.310771590211721	0.867749641319029	0.258313980883108	0.690303828056285	NA	NA	unobs_nx	weibull	exponential	0.00361300282998778	-0.101123617084376	0.108349622744352	17
0.320693577174097	0.479927405249327	-1.49993998675952	NA	-2.19308716731946	3131.55543855233	-1.69941580320312	0.769994364177382	0.416337200100861	-2.26212481228287	-2.01971608825657	-1.37911551814967	0.486666730923015	1.05332199743175	0.249376375912976	0.583298024288747	-2.40857126718899	-2.11567835737675	obs	loglogistic	exponential	0.041265278388462	-0.0605078119991458	0.14303836877607	17
0.320693577174097	0.479927405249327	-1.49993998675952	NA	-2.19308716731946	2537.07842673197	-1.73616676370771	0.891523480329207	0.410865600814718	-2.21720186270493	-2.18981631219547	-1.28251721521994	0.461452465161065	1.32159449549735	0.248000818184174	0.573730383445262	-2.37394068840691	-2.06046303700295	unobs	loglogistic	exponential	0.112614120857532	-0.0347064794218381	0.259934721136903	17
0.320693577174097	0.479927405249327	-1.49993998675952	NA	-2.19308716731946	1614.29647965182	-1.75048172470397	0.77570130109832	0.495566814724414	-2.43202895590599	-2.08992300619884	-1.4110404432091	0.490715922076638	1.06068668012	0.269402344051333	0.721731285397495	-2.69634376935149	-2.16771414246049	obs_tr	loglogistic	exponential	0.0371803944852491	-0.0649498576851512	0.13931064665565	17
0.320693577174097	0.479927405249327	-1.49993998675952	NA	-2.19308716731946	1021.3554600857	-1.85218500211201	0.943317758962333	0.485475649558004	-2.15728219290694	-2.52071950320982	-1.1836505010142	0.382172698939653	1.50446281898501	0.267341451780568	0.703609847335439	-2.90172754502269	-1.41283684079119	unobs_tr	loglogistic	exponential	0.107093744763739	-0.0478751606252928	0.262062650152772	17
0.320693577174097	0.479927405249327	-1.49993998675952	NA	-2.19308716731946	1715.26373845037	-1.74112135570632	0.773812538664432	0.483522825581634	-3.13614120365838	-2.07918088888807	-1.40306182252457	0.489276031477322	1.05834904585154	0.257710727375683	0.709334923787585	-3.40135110111841	-2.87093130619834	obs_trx	loglogistic	exponential	0.0382691981652147	-0.0637820565838998	0.140320452914329	17
0.320693577174097	0.479927405249327	-1.49993998675952	NA	-2.19308716731946	1046.41756511078	-1.36077047527158	0.621816346776574	0.513529880637949	-5.62942158113936	-1.67047150805546	-1.0510694424877	0.334181943228844	0.909450750324303	0.28785558747285	0.739204173803047	-6.76847537221813	-4.49036779006058	unobs_trx	loglogistic	exponential	0.0856887779490083	-0.0203351999100638	0.19171275580808	17
0.320693577174097	0.479927405249327	-1.49993998675952	NA	-2.19308716731946	1163.6271160675	-1.75309909630686	0.775034402789449	0.501861749531487	NA	-2.1026808869275	-1.40351730568622	0.489991247533422	1.06007755804547	0.24333815073887	0.760385348324104	NA	NA	obs_nx	loglogistic	exponential	0.0372268029541107	-0.065159859174193	0.139613465082414	17
0.320693577174097	0.479927405249327	-1.49993998675952	NA	-2.19308716731946	1006.69908703415	-1.34639321336361	0.614985162902013	0.511647154836464	NA	-1.65211636697763	-1.04067005974959	0.330917618143161	0.899052707660865	0.28469844492354	0.738595864749388	NA	NA	unobs_nx	loglogistic	exponential	0.0854674401292504	-0.0192857690896351	0.190220649348136	17
-0.10905776778236	0.864542748779058	-1.49993998675952	NA	-2.19308716731946	3203.21056107962	-1.61110513233044	0.964726952117698	-0.151919455246588	-2.22017068453827	-1.81900474156015	-1.40320552310073	0.725472790918615	1.20398111331678	-0.312519855265289	0.00868094477211181	-2.35580846558892	-2.08453290348762	obs	exponential	exponential	NA	NA	NA	18
-0.10905776778236	0.864542748779058	-1.49993998675952	NA	-2.19308716731946	2637.04966467146	-1.6802830912849	1.00061393042725	-0.153298368558756	-2.1752658102672	-1.97601153631072	-1.38455464625909	0.64342374588497	1.35780411496953	-0.313902443777081	0.00730570665956959	-2.32109284718672	-2.02943877334769	unobs	exponential	exponential	NA	NA	NA	18
-0.10905776778236	0.864542748779058	-1.49993998675952	NA	-2.19308716731946	1661.37777022244	-1.61939572188372	0.964515251978647	-0.133200111942436	-2.37333162501959	-1.83571372282437	-1.40307772094307	0.725273725543675	1.20375677841362	-0.339811034708975	0.0734108108241022	-2.63834396474988	-2.1083192852893	obs_tr	exponential	exponential	NA	NA	NA	18
-0.10905776778236	0.864542748779058	-1.49993998675952	NA	-2.19308716731946	1096.94070309802	-1.72417267801015	1.02499287568721	-0.129963073228033	-2.11653819741527	-2.17573567335963	-1.27260968266067	0.587972636652445	1.46201311472198	-0.336758721788214	0.0768325753321483	-2.77416739336831	-1.45890900146223	unobs_tr	exponential	exponential	NA	NA	NA	18
-0.10905776778236	0.864542748779058	-1.49993998675952	NA	-2.19308716731946	1745.93886571461	-1.62055252976672	0.964591490505189	-0.130979844139879	-3.05628814457155	-1.83693595870171	-1.40416910083172	0.725335647163964	1.20384733384641	-0.337606065111678	0.0756463768319197	-3.32111974670709	-2.79145654243601	obs_trx	exponential	exponential	NA	NA	NA	18
-0.10905776778236	0.864542748779058	-1.49993998675952	NA	-2.19308716731946	1131.20064515322	-1.32570159674096	0.752940143935801	-0.141143606271136	-4.72398748308651	-1.5408662992284	-1.11053689425351	0.491455809866352	1.01442447800525	-0.34775738542149	0.0654701728792177	-5.52776381372883	-3.9202111524442	unobs_trx	exponential	exponential	NA	NA	NA	18
-0.10905776778236	0.864542748779058	-1.49993998675952	NA	-2.19308716731946	1231.85280822817	-1.58555885678723	0.965105607838774	-0.20980552852394	NA	-1.80420830969682	-1.36690940387764	0.725849027256567	1.20436218842098	-0.4374773361356	0.0178662790877197	NA	NA	obs_nx	exponential	exponential	NA	NA	NA	18
-0.10905776778236	0.864542748779058	-1.49993998675952	NA	-2.19308716731946	1059.67850951688	-1.29684145469339	0.736021335146355	-0.146718320944522	NA	-1.50626886181168	-1.08741404757509	0.480737021356417	0.991305648936293	-0.355081097465299	0.0616444555762549	NA	NA	unobs_nx	exponential	exponential	NA	NA	NA	18
-0.10905776778236	0.864542748779058	-1.49993998675952	NA	-2.19308716731946	3203.95464031731	-1.49941388865121	0.915538431341637	-0.150367646719157	-2.22080106131945	-1.77070520412287	-1.22812257317955	0.674864871709759	1.15621199097351	-0.30633377253006	0.00559847909174618	-2.3552982564291	-2.0863038662098	obs	weibull	exponential	0.0572840517502088	-0.0416550609393817	0.156223164439799	18
-0.10905776778236	0.864542748779058	-1.49993998675952	NA	-2.19308716731946	2638.23713091619	-1.56573519979478	0.961681059505418	-0.14997142102604	-2.17488608581406	-1.93443691318817	-1.1970334864014	0.614336800763193	1.30902531824764	-0.305716781391999	0.00577393933991888	-2.31965401252165	-2.03011815910647	unobs	weibull	exponential	0.0645724949431428	-0.0765629043936109	0.205707894279896	18
-0.10905776778236	0.864542748779058	-1.49993998675952	NA	-2.19308716731946	1662.11631243843	-1.50727319635305	0.915205824872487	-0.132461367120764	-2.37369305965219	-1.78456625546734	-1.22998013723876	0.674543355164826	1.15586829458015	-0.329417388587397	0.0644946543458698	-2.63729258367698	-2.11009353562741	obs_tr	weibull	exponential	0.0573795279227829	-0.0415957932375947	0.15635484908316	18
-0.10905776778236	0.864542748779058	-1.49993998675952	NA	-2.19308716731946	1097.98247929836	-1.62687667602196	1.00606156448186	-0.12611558793393	-2.0422370528916	-2.10133719354259	-1.15241615850134	0.573996477671959	1.43812665129177	-0.321363383611975	0.0691322077441145	-2.70473972124594	-1.37973438453727	unobs_tr	weibull	exponential	0.0754836300526661	-0.0810259358114234	0.231993195916756	18
-0.10905776778236	0.864542748779058	-1.49993998675952	NA	-2.19308716731946	1746.6771651055	-1.50817046058102	0.915191073265834	-0.130458958633571	-3.05651406197161	-1.78560611432899	-1.23073480683305	0.674528540821315	1.15585360571035	-0.327416500102601	0.066498582835458	-3.31993896863108	-2.79308915531214	obs_trx	weibull	exponential	0.0573853875408382	-0.0415932714747896	0.156364046556466	18
-0.10905776778236	0.864542748779058	-1.49993998675952	NA	-2.19308716731946	1133.03083472967	-1.28995299829972	0.741256939345109	-0.139202627424024	-4.72223951197858	-1.55892733809995	-1.02097865849949	0.479714081587291	1.00279979710293	-0.341545306411881	0.0631400515638337	-5.52587393483473	-3.91860508912244	unobs_trx	weibull	exponential	0.0226382980917391	-0.0847465126072753	0.130023108790753	18
-0.10905776778236	0.864542748779058	-1.49993998675952	NA	-2.19308716731946	1232.647632749	-1.47941578738226	0.916763890896148	-0.200858742792496	NA	-1.75443354537133	-1.20439802939319	0.675770810873384	1.15775697091891	-0.41666438410116	0.014946898516168	NA	NA	obs_nx	weibull	exponential	0.0561049431847758	-0.042932937867332	0.155142824236883	18
-0.10905776778236	0.864542748779058	-1.49993998675952	NA	-2.19308716731946	1061.53921090673	-1.26556088496739	0.725777607306966	-0.144700939163767	NA	-1.52718742313193	-1.00393434680285	0.469928412822539	0.981626801791394	-0.34919622570297	0.0597943473754362	NA	NA	unobs_nx	weibull	exponential	0.0200578942245501	-0.0849732945210965	0.125089082970197	18
-0.10905776778236	0.864542748779058	-1.49993998675952	NA	-2.19308716731946	3210.1021193781	-1.30493171538116	0.93273230609724	-0.147789995218135	-2.22208348153195	-1.56747720561871	-1.04238622514362	0.687051727605377	1.1784128845891	-0.308733132489362	0.0131531420530923	-2.35789941822677	-2.08626754483713	obs	loglogistic	exponential	0.125253538403143	0.0272595164259048	0.22324756038038	18
-0.10905776778236	0.864542748779058	-1.49993998675952	NA	-2.19308716731946	2642.31040642309	-1.36534414137932	0.971477836321057	-0.147987193245209	-2.17275906781378	-1.71727806472959	-1.01341021802904	0.62199195426571	1.3209637183764	-0.308223492309199	0.0122491058187804	-2.31859258383591	-2.02692555179166	unobs	loglogistic	exponential	0.135020961120204	-0.0107032241781994	0.280745146418608	18
-0.10905776778236	0.864542748779058	-1.49993998675952	NA	-2.19308716731946	1668.24447767856	-1.31418517479707	0.932520041889019	-0.126356846113768	-2.37648907679397	-1.58419616902269	-1.04417418057145	0.686898256965936	1.1781418268121	-0.333699071126504	0.0809853788989683	-2.64174896218897	-2.11122919139898	obs_tr	loglogistic	exponential	0.125327090359945	0.0273251071714757	0.223329073548414	18
-0.10905776778236	0.864542748779058	-1.49993998675952	NA	-2.19308716731946	1101.74490217883	-1.46944448628708	1.04832647846553	-0.119359010074226	-1.95500909807106	-1.96097314116481	-0.977915831409342	0.593718400302257	1.5029345566288	-0.32212114492952	0.0834031247810675	-2.5888840672024	-1.32113412893972	unobs_tr	loglogistic	exponential	0.153338394671658	-0.013400563400996	0.320077352744313	18
-0.10905776778236	0.864542748779058	-1.49993998675952	NA	-2.19308716731946	1752.80289074683	-1.31506799378881	0.932312693813947	-0.124007899932357	-3.05974034528289	-1.58517856591676	-1.04495742166085	0.686704620408823	1.17792076721907	-0.33137620810363	0.0833604082389163	-3.32485133280244	-2.79462935776334	obs_trx	loglogistic	exponential	0.125158293782491	0.0271606599391579	0.223155927625824	18
-0.10905776778236	0.864542748779058	-1.49993998675952	NA	-2.19308716731946	1138.55242127553	-1.07417838338386	0.75055668324665	-0.134690030556449	-4.71266044814182	-1.33744543315494	-0.810911333612774	0.479553761709253	1.02155960478405	-0.35128860310152	0.0819085419886223	-5.51685737774949	-3.90846351853415	unobs_trx	loglogistic	exponential	0.0931033318737299	-0.0146601838007715	0.200866847548231	18
-0.10905776778236	0.864542748779058	-1.49993998675952	NA	-2.19308716731946	1238.81043024744	-1.28201417785996	0.934032448880813	-0.202206537770338	NA	-1.55060286178746	-1.01342549393245	0.68806105278054	1.18000384498109	-0.431175714186523	0.0267626386458472	NA	NA	obs_nx	loglogistic	exponential	0.124428852788206	0.0263879329365973	0.222469772639815	18
-0.10905776778236	0.864542748779058	-1.49993998675952	NA	-2.19308716731946	1067.20472171669	-1.04764918545313	0.735090858192373	-0.141133538972732	NA	-1.30419584376759	-0.791102527138673	0.469343130098702	1.00083858628604	-0.360790961324341	0.0785238833788772	NA	NA	unobs_nx	loglogistic	exponential	0.0905529533876628	-0.0142799635549341	0.19538587033026	18
0.761598858051002	-0.736840739380568	-1.49993998675952	NA	-2.19308716731946	3121.81560326501	-1.54500518588291	-0.822261766951633	0.841412233138005	-2.23285762798849	-1.7662957515418	-1.32371462022402	-1.10015957387445	-0.544363960028816	0.673342535189689	1.00948193108632	-2.3820694450036	-2.08364581097337	obs	exponential	exponential	NA	NA	NA	19
0.761598858051002	-0.736840739380568	-1.49993998675952	NA	-2.19308716731946	2559.82057703457	-1.40469937480398	-1.27441445641432	0.838887548903512	-2.20128169319083	-1.65477723195723	-1.15462151765072	-1.75864243940805	-0.79018647342058	0.670489834427318	1.00728526337971	-2.36367501570682	-2.03888837067484	unobs	exponential	exponential	NA	NA	NA	19
0.761598858051002	-0.736840739380568	-1.49993998675952	NA	-2.19308716731946	1605.23259281333	-1.60537664126563	-0.824107740928577	0.940099383843062	-2.35439535607672	-1.84903374049027	-1.361719542041	-1.10202019581962	-0.546195286037538	0.710047421138951	1.17015134654717	-2.58971333101465	-2.1190773811388	obs_tr	exponential	exponential	NA	NA	NA	19
0.761598858051002	-0.736840739380568	-1.49993998675952	NA	-2.19308716731946	1043.62013754607	-1.49355229808398	-1.38383551740472	0.942325827686845	-2.16524727921145	-1.8000630398523	-1.18704155631566	-2.17467515531266	-0.592995879496772	0.712149002847319	1.17250265252637	-2.69388187750578	-1.63661268091713	unobs_tr	exponential	exponential	NA	NA	NA	19
0.761598858051002	-0.736840739380568	-1.49993998675952	NA	-2.19308716731946	1755.56725373007	-1.58426644089167	-0.823473580522843	0.906015418928257	-2.98582943270813	-1.82688089593993	-1.34165198584341	-1.10138667564927	-0.545560485396413	0.675850104706386	1.13618073315013	-3.22320202183458	-2.74845684358167	obs_trx	exponential	exponential	NA	NA	NA	19
0.761598858051002	-0.736840739380568	-1.49993998675952	NA	-2.19308716731946	1085.55250046835	-1.24603802053359	-0.718313142296214	0.951583981501164	-5.38427233963682	-1.47496158183189	-1.01711445923528	-0.980400662218875	-0.456225622373552	0.721485643599849	1.18168231940248	-6.27421908274275	-4.49432559653089	unobs_trx	exponential	exponential	NA	NA	NA	19
0.761598858051002	-0.736840739380568	-1.49993998675952	NA	-2.19308716731946	965.007262805719	-1.64804254575177	-0.825348049359869	1.00768688461341	NA	-1.91895571648667	-1.37712937501688	-1.10327819153222	-0.547417907187515	0.716675905743203	1.29869786348362	NA	NA	obs_nx	exponential	exponential	NA	NA	NA	19
0.761598858051002	-0.736840739380568	-1.49993998675952	NA	-2.19308716731946	1023.49782817979	-1.24913251469773	-0.702320974414361	0.97265825051285	NA	-1.47808540412285	-1.02017962527262	-0.958808164178134	-0.445833784650588	0.740204056794175	1.20511244423153	NA	NA	unobs_nx	exponential	exponential	NA	NA	NA	19
0.761598858051002	-0.736840739380568	-1.49993998675952	NA	-2.19308716731946	3123.29859335316	-1.47468604645999	-0.793171514191256	0.832359781091603	-2.22680087174553	-1.75784909519892	-1.19152299772105	-1.0703134953757	-0.516029533006809	0.6649033311983	0.999816230984905	-2.37544999704717	-2.07815174644388	obs	weibull	exponential	0.0430263494402155	-0.0732106565575944	0.159263355438025	19
0.761598858051002	-0.736840739380568	-1.49993998675952	NA	-2.19308716731946	2560.39321069502	-1.24427940278393	-1.18732856737546	0.816160042074998	-2.18222179590265	-1.57734557958405	-0.911213225983803	-1.64629409971767	-0.728363035033244	0.648965641966115	0.983354442183881	-2.34446714143967	-2.01997645036562	unobs	weibull	exponential	0.108450376263548	-0.0718128440187672	0.288713596545863	19
0.761598858051002	-0.736840739380568	-1.49993998675952	NA	-2.19308716731946	1606.9469719128	-1.54689564245132	-0.802014589784802	0.924067926863662	-2.34409630821072	-1.86359346839992	-1.23019781650272	-1.08255093816332	-0.521478241406287	0.691125823243172	1.15701003048415	-2.58004825154074	-2.10814436488069	obs_tr	weibull	exponential	0.0322932508899132	-0.0853524353271227	0.149938937106949	19
0.761598858051002	-0.736840739380568	-1.49993998675952	NA	-2.19308716731946	1044.51425338841	-1.33151948267003	-1.35882286208206	0.895256285797589	-2.0682741337035	-1.72694358365044	-0.936095381689628	-2.12267494317397	-0.594970780990158	0.660826554770324	1.12968601682485	-2.59053316296994	-1.54601510443706	unobs_tr	weibull	exponential	0.11036214599159	-0.109064158682915	0.329788450666096	19
0.761598858051002	-0.736840739380568	-1.49993998675952	NA	-2.19308716731946	1757.20001957668	-1.51888990683905	-0.798505394837088	0.88921084899786	-2.9748021686586	-1.83183733779289	-1.20594247588522	-1.07781497165244	-0.519195818021734	0.657894273194116	1.1205274248016	-3.21209857891086	-2.73750575840635	obs_trx	weibull	exponential	0.0366014495300036	-0.0809339902773862	0.154136889337393	19
0.761598858051002	-0.736840739380568	-1.49993998675952	NA	-2.19308716731946	1087.53744624635	-1.23424619943955	-0.715409598140466	0.946154308248806	-5.37980991379717	-1.52881981317817	-0.939672585700926	-0.979656227099923	-0.45116296918101	0.701920793491754	1.19038782300586	-6.27251319733635	-4.48710663025798	unobs_trx	weibull	exponential	0.00676949804582532	-0.101252841582582	0.114791837674233	19
0.761598858051002	-0.736840739380568	-1.49993998675952	NA	-2.19308716731946	966.858312708281	-1.59853312845515	-0.808757596388125	0.986222888279879	NA	-1.96028597591764	-1.23678028099266	-1.09251574721688	-0.52499944555937	0.682515109314367	1.28993066724539	NA	NA	obs_nx	weibull	exponential	0.0239250199885098	-0.0969928438437396	0.144842883820759	19
0.761598858051002	-0.736840739380568	-1.49993998675952	NA	-2.19308716731946	1025.49734542839	-1.24753608534052	-0.701327816342819	0.9719527247892	NA	-1.54456925872767	-0.950502911953363	-0.961288620089331	-0.441367012596307	0.72202643367131	1.22187901590709	NA	NA	unobs_nx	weibull	exponential	0.00113006822431738	-0.105207027689657	0.107467164138292	19
0.761598858051002	-0.736840739380568	-1.49993998675952	NA	-2.19308716731946	3125.24744924126	-1.2969872582013	-0.801905705824948	0.834880392309161	-2.22848101378698	-1.58337704779685	-1.01059746860574	-1.08662993256421	-0.517181479085684	0.666484469784621	1.0032763148337	-2.37767396246815	-2.0792880651058	obs	loglogistic	exponential	0.0951798280521811	-0.0213681776466356	0.211727833750998	19
0.761598858051002	-0.736840739380568	-1.49993998675952	NA	-2.19308716731946	2560.62883577121	-1.01505842955448	-1.20445490104862	0.821422610659876	-2.18283984816132	-1.35416832085057	-0.675948538258377	-1.65205068859118	-0.756859113506059	0.65412927297498	0.988715948344771	-2.34598901624155	-2.01969068008109	unobs	loglogistic	exponential	0.195833511524669	-8.94160142521361e-05	0.391756439063589	19
0.761598858051002	-0.736840739380568	-1.49993998675952	NA	-2.19308716731946	1608.82277647329	-1.36678453171962	-0.810417467549172	0.930769682358153	-2.34850744757936	-1.68295615872429	-1.05061290471494	-1.09867535863209	-0.522159576466256	0.696276101725124	1.16526326299118	-2.58532687879503	-2.11168801636369	obs_tr	loglogistic	exponential	0.0856116531289042	-0.0319912880330599	0.203214594290868	19
0.761598858051002	-0.736840739380568	-1.49993998675952	NA	-2.19308716731946	1044.29963514937	-1.09225746581807	-1.42475483439184	0.897741137573272	-2.01657177379468	-1.49065264798742	-0.693862283648713	-2.19445421058611	-0.655055458197564	0.664135222203934	1.13134705294261	-2.51437720380371	-1.51876634378564	unobs_tr	loglogistic	exponential	0.216465949483789	-0.0384974462342683	0.471429345201846	19
0.761598858051002	-0.736840739380568	-1.49993998675952	NA	-2.19308716731946	1759.10514436758	-1.33998751193432	-0.806966000246746	0.894891279896859	-2.97852277460496	-1.65264847604347	-1.02732654782516	-1.09389539104963	-0.520036609443865	0.661714388138147	1.12806817165557	-3.21678929571895	-2.74025625349097	obs_trx	loglogistic	exponential	0.0894973619047232	-0.0279809469755913	0.206975670785038	19
0.761598858051002	-0.736840739380568	-1.49993998675952	NA	-2.19308716731946	1088.38780261829	-1.01054969974474	-0.736335314883382	0.988961551495286	-5.4083903543467	-1.30421125480303	-0.716888144686458	-1.01235018771767	-0.460320442049089	0.74002357218938	1.23789953080119	-6.30328617250269	-4.5134945361907	unobs_trx	loglogistic	exponential	0.0825053404980207	-0.0259059800765273	0.190916661072569	19
0.761598858051002	-0.736840739380568	-1.49993998675952	NA	-2.19308716731946	968.676543642235	-1.41758442193452	-0.816996135084115	0.997238849105161	NA	-1.7740873511765	-1.06108149269254	-1.10856980991941	-0.525422460248819	0.691314741499451	1.30316295671087	NA	NA	obs_nx	loglogistic	exponential	0.077828515733639	-0.0424711339047803	0.198128165372058	19
0.761598858051002	-0.736840739380568	-1.49993998675952	NA	-2.19308716731946	1026.22341260779	-1.02183013504676	-0.722731304249696	1.01790451030992	NA	-1.31698305557461	-0.726677214518906	-0.994916050022803	-0.450546558476589	0.763382593561735	1.27242642705811	NA	NA	unobs_nx	loglogistic	exponential	0.0778058101147704	-0.028563168295924	0.184174788525465	19
0.0243523274548352	-0.208495211321861	-1.49993998675952	NA	-2.19308716731946	3633.37945987797	-1.62872657834411	-0.116573859771151	-0.0599628135658696	-2.17046837809071	-1.82277288659603	-1.43468027009219	-0.38297646311296	0.149828743570657	-0.220434497292494	0.100508870160755	-2.29719443270392	-2.0437423234775	obs	exponential	exponential	NA	NA	NA	20
0.0243523274548352	-0.208495211321861	-1.49993998675952	NA	-2.19308716731946	3083.00507493998	-1.70616693723693	0.0204195797166514	-0.0604377358960637	-2.16319325923614	-1.96939158411814	-1.44294229035573	-0.367074494671929	0.407913654105232	-0.221017831750389	0.100142359958261	-2.30298237215611	-2.02340414631618	unobs	exponential	exponential	NA	NA	NA	20
0.0243523274548352	-0.208495211321861	-1.49993998675952	NA	-2.19308716731946	1897.55175073749	-1.6023826061859	-0.116768659188079	-0.120423755296062	-2.20027197569067	-1.80590695539375	-1.39885825697805	-0.383181072858537	0.14964375448238	-0.339302655345485	0.0984551447533623	-2.41100342174232	-1.98954052963901	obs_tr	exponential	exponential	NA	NA	NA	20
0.0243523274548352	-0.208495211321861	-1.49993998675952	NA	-2.19308716731946	1346.64278363045	-1.59360821528323	0.0190564948356306	-0.117508348042013	-2.36958253523223	-1.88553531753454	-1.30168111303193	-0.333122085012251	0.371235074683513	-0.336422513903273	0.101405817819247	-2.87007283583672	-1.86909223462774	unobs_tr	exponential	exponential	NA	NA	NA	20
0.0243523274548352	-0.208495211321861	-1.49993998675952	NA	-2.19308716731946	2034.23921754042	-1.60310309808201	-0.116775520953529	-0.118554867398266	-2.82797307325548	-1.80666389837968	-1.39954229778433	-0.383177881258582	0.149626839351524	-0.337417442436072	0.100307707639539	-3.03862076723842	-2.61732537927255	obs_trx	exponential	exponential	NA	NA	NA	20
0.0243523274548352	-0.208495211321861	-1.49993998675952	NA	-2.19308716731946	1400.08829570974	-1.34431627883583	0.0183699820112497	-0.109482772917647	-4.31681516429105	-1.54359177147709	-1.14504078619456	-0.247114321250311	0.28385428527281	-0.328344594731417	0.109379048896123	-4.86789446018082	-3.76573586840128	unobs_trx	exponential	exponential	NA	NA	NA	20
0.0243523274548352	-0.208495211321861	-1.49993998675952	NA	-2.19308716731946	1183.66280519128	-1.54500608705218	-0.117414750658741	-0.259053971477605	NA	-1.75513912139701	-1.33487305270735	-0.38381820620906	0.148988704891578	-0.530663304158116	0.0125553612029059	NA	NA	obs_nx	exponential	exponential	NA	NA	NA	20
0.0243523274548352	-0.208495211321861	-1.49993998675952	NA	-2.19308716731946	1258.09525513777	-1.29395225809707	0.0179806423896921	-0.138111841942535	NA	-1.48636109128936	-1.10154342490478	-0.236282040025214	0.272243324804598	-0.361960238139988	0.0857365542549174	NA	NA	unobs_nx	exponential	exponential	NA	NA	NA	20
0.0243523274548352	-0.208495211321861	-1.49993998675952	NA	-2.19308716731946	3635.36838678465	-1.61627087397364	-0.115729677721889	-0.0602768918160528	-2.17032202812806	-1.91789455435135	-1.31464719359592	-0.380804046354589	0.149344690910811	-0.220495389075875	0.0999416054437696	-2.29696591184074	-2.04367814441538	obs	weibull	exponential	0.00649413325606874	-0.114451808013764	0.127440074525901	20
0.0243523274548352	-0.208495211321861	-1.49993998675952	NA	-2.19308716731946	3178.12666659396	-1.34750160130147	-9.07202882783363	-0.0861315293946109	-1.94430932944805	-1.82018012100762	-0.874823081595308	NA	NA	-0.242595421892792	0.0703323631035702	-2.06789253049869	-1.82072612839741	unobs	weibull	exponential	0.113753727036333	-0.158441116975807	0.385948571048473	20
0.0243523274548352	-0.208495211321861	-1.49993998675952	NA	-2.19308716731946	1899.53689513142	-1.58810148668058	-0.115877657226663	-0.120262597600166	-2.20022119186831	-1.89357569325784	-1.28262728010333	-0.38068283154937	0.148927517096043	-0.338051080927707	0.0975258857273759	-2.4107302585283	-1.98971212520831	obs_tr	weibull	exponential	0.0075142546158743	-0.113218729695013	0.128247238926762	20
0.0243523274548352	-0.208495211321861	-1.49993998675952	NA	-2.19308716731946	1348.34550127578	-1.51340871274336	0.0192007144380207	-0.115587927972406	-2.36318410659072	-1.90530826394628	-1.12150916154043	-0.318408803704219	0.356810232580261	-0.327608771991966	0.0964329160471541	-2.86378639554418	-1.86258181763727	unobs_tr	weibull	exponential	0.0454969016600138	-0.120038786725784	0.211032590045812	20
0.0243523274548352	-0.208495211321861	-1.49993998675952	NA	-2.19308716731946	2036.22440296843	-1.58878725254219	-0.115879836159117	-0.118690248207843	-2.82791287830817	-1.89438198085304	-1.28319252423134	-0.380687027555678	0.148927355237444	-0.336479735665822	0.0990992392501357	-3.03834511563359	-2.61748064098275	obs_trx	weibull	exponential	0.00750681111501981	-0.113231567461056	0.128245189691096	20
0.0243523274548352	-0.208495211321861	-1.49993998675952	NA	-2.19308716731946	1401.94908823816	-1.30872071236154	0.0183817127024243	-0.108024423440977	-4.31674345204471	-1.57682354064463	-1.04061788407846	-0.241229915946373	0.277993341351222	-0.322533915670816	0.106485068788861	-4.86750365736941	-3.76598324672001	unobs_trx	weibull	exponential	0.0224422290759802	-0.0952496248590375	0.140134083010998	20
0.0243523274548352	-0.208495211321861	-1.49993998675952	NA	-2.19308716731946	1185.65779569644	-1.53715471943369	-0.116881186457898	-0.257957376227756	NA	-1.83836106502898	-1.2359483738384	-0.382532692647156	0.14877031973136	-0.530075428071092	0.0141606756155795	NA	NA	obs_nx	weibull	exponential	0.00437038876948412	-0.116555604520455	0.125296382059424	20
0.0243523274548352	-0.208495211321861	-1.49993998675952	NA	-2.19308716731946	1259.98279078678	-1.26460079927894	0.0180269048215798	-0.135634301618836	NA	-1.51813197153454	-1.01106962702335	-0.231389392305466	0.267443201948625	-0.355685857085711	0.0844172538480389	NA	NA	unobs_nx	weibull	exponential	0.0192379934971296	-0.0929270806495036	0.131403067643763	20
0.0243523274548352	-0.208495211321861	-1.49993998675952	NA	-2.19308716731946	3636.20987378738	-1.47359510153875	-0.120912627025134	-0.0553701300107827	-2.17269314891572	-1.77040186626396	-1.17678833681355	-0.395372840638935	0.153547586588667	-0.217659018264528	0.106918758242963	-2.30007242431209	-2.04531387351934	obs	loglogistic	exponential	0.0438256837081545	-0.075833227135071	0.16348459455138	20
0.0243523274548352	-0.208495211321861	-1.49993998675952	NA	-2.19308716731946	3085.22266821992	-1.46113483407564	0.0243712514505466	-0.0574436650295702	-2.16295835216063	-1.87626071301014	-1.04600895514114	-0.353197517652396	0.40194002055349	-0.216712807652706	0.101825477593566	-2.30265246824764	-2.02326423607362	unobs	loglogistic	exponential	0.0977448158841214	-0.0904999228255513	0.285989554593794	20
0.0243523274548352	-0.208495211321861	-1.49993998675952	NA	-2.19308716731946	1900.45111377051	-1.44598452255033	-0.12164834622397	-0.114252056592751	-2.20282185078256	-1.74808015997014	-1.14388888513051	-0.395902006727041	0.1526053142791	-0.337187975521365	0.108683862335863	-2.41450846249799	-1.99113523906713	obs_tr	loglogistic	exponential	0.0448772831674729	-0.0746351134748304	0.164389679809776	20
0.0243523274548352	-0.208495211321861	-1.49993998675952	NA	-2.19308716731946	1349.13078104748	-1.37402774121327	0.0235994723438129	-0.109793640925556	-2.34684053748819	-1.77007951521598	-0.977975967210554	-0.32714134392136	0.374340288608986	-0.327135406631498	0.107548124780386	-2.84443115991103	-1.84924991506534	unobs_tr	loglogistic	exponential	0.0894283869110894	-0.0802117153426446	0.259068489164823	20
0.0243523274548352	-0.208495211321861	-1.49993998675952	NA	-2.19308716731946	2037.13696330768	-1.4467058616225	-0.121204585279026	-0.112276525805689	-2.83071977587471	-1.74886275259354	-1.14454897065146	-0.39541072480035	0.153001554242297	-0.33519518974978	0.110642138138402	-3.04233538142718	-2.61910417032223	obs_trx	loglogistic	exponential	0.0449017784905401	-0.0745863789124996	0.16438993589358	20
0.0243523274548352	-0.208495211321861	-1.49993998675952	NA	-2.19308716731946	1403.40674188757	-1.13916020698064	0.0228723597980274	-0.0979624644035898	-4.31579554237463	-1.40571696754567	-0.872603446415614	-0.248468593043046	0.294213312639101	-0.322130108774853	0.126205179967674	-4.86745998720653	-3.76413109754273	unobs_trx	loglogistic	exponential	0.0739788926535945	-0.043457859974392	0.191415645281581	20
0.0243523274548352	-0.208495211321861	-1.49993998675952	NA	-2.19308716731946	1186.64210348475	-1.3902992806083	-0.122667453354975	-0.257749663365397	NA	-1.68982118173086	-1.09077737948574	-0.397779498355893	0.152444591645944	-0.538534513306495	0.0230351865757008	NA	NA	obs_nx	loglogistic	exponential	0.0423345288423466	-0.0772841007466059	0.161953158431299	20
0.0243523274548352	-0.208495211321861	-1.49993998675952	NA	-2.19308716731946	1261.63190106105	-1.0891640329115	0.022220176513248	-0.127330373206911	NA	-1.3416245741847	-0.836703491638298	-0.238906796016467	0.283347149042963	-0.358436249404249	0.103775502990428	NA	NA	unobs_nx	loglogistic	exponential	0.0721912097160345	-0.0390178004733638	0.183400219905433	20
0.638419825583696	0.799162748269737	-1.49993998675952	NA	-2.19308716731946	2646.99303358342	-1.61174837418799	0.742943332693576	0.721321524847366	-2.23122269658281	-1.86217882093522	-1.36131792744077	0.477952568344089	1.00793409704306	0.556637182048062	0.886005867646669	-2.38722422132945	-2.07522117183617	obs	exponential	exponential	NA	NA	NA	21
0.638419825583696	0.799162748269737	-1.49993998675952	NA	-2.19308716731946	2013.62180673765	-1.48532330265807	0.576855065415188	0.71995154061183	-2.23234003780665	-1.8018912564463	-1.16875534886985	0.21014273141542	0.943567399414957	0.554972371837726	0.884930709385934	-2.40088959647776	-2.06379047913554	unobs	exponential	exponential	NA	NA	NA	21
0.638419825583696	0.799162748269737	-1.49993998675952	NA	-2.19308716731946	1340.02718414233	-1.65872634504284	0.74552757981555	0.7991386743883	-2.28436104659759	-1.92223397702019	-1.39521871306549	0.480466282715004	1.0105888769161	0.59013789250819	1.00813945626841	-2.56037600941536	-2.00834608377982	obs_tr	exponential	exponential	NA	NA	NA	21
0.638419825583696	0.799162748269737	-1.49993998675952	NA	-2.19308716731946	706.273653749919	-1.4058435894787	0.516735068931414	0.801328434312192	-2.82473644641136	-1.87187120510287	-0.939815973854522	0.147862305032756	0.885607832830072	0.591731470544794	1.01092539807959	-5.03043229591547	-0.619040596907249	unobs_tr	exponential	exponential	NA	NA	NA	21
0.638419825583696	0.799162748269737	-1.49993998675952	NA	-2.19308716731946	1436.15536299679	-1.64726091360835	0.744413687069312	0.781141062259967	-3.02383815707736	-1.91029845662275	-1.38422337059395	0.479409742271798	1.00941763186683	0.572065730499997	0.990216394019936	-3.30174534172199	-2.74593097243274	obs_trx	exponential	exponential	NA	NA	NA	21
0.638419825583696	0.799162748269737	-1.49993998675952	NA	-2.19308716731946	707.068426591178	-1.24975579883557	0.443272385280838	0.808412177892975	-13.8555550614492	-1.50314848147323	-0.996363116197903	0.168627889554595	0.717916881007081	0.599401663479426	1.01742269230652	-89.7288470439962	62.0177369210978	unobs_trx	exponential	exponential	NA	NA	NA	21
0.638419825583696	0.799162748269737	-1.49993998675952	NA	-2.19308716731946	986.096576483977	-1.62546836767601	0.744210998807132	0.74356679279032	NA	-1.89341845503025	-1.35751828032177	0.479132894937289	1.00928910267698	0.514709148125449	0.97242443745519	NA	NA	obs_nx	exponential	exponential	NA	NA	NA	21
0.638419825583696	0.799162748269737	-1.49993998675952	NA	-2.19308716731946	705.067094808571	-1.24974076950083	0.443398223470579	0.808262846626101	NA	-1.50313629361553	-0.996345245386119	0.168748818719087	0.718047628222071	0.59925643181092	1.01726926144128	NA	NA	unobs_nx	exponential	exponential	NA	NA	NA	21
0.638419825583696	0.799162748269737	-1.49993998675952	NA	-2.19308716731946	2648.76853422827	-1.56578811050187	0.728257726132326	0.715176829143535	-2.22722020660672	-1.87416782817545	-1.25740839282828	0.462467331078305	0.994048121186347	0.550497718072028	0.879855940215042	-2.38306129577304	-2.07137911744039	obs	weibull	exponential	0.0229389108375842	-0.0714857551078894	0.117363576783058	21
0.638419825583696	0.799162748269737	-1.49993998675952	NA	-2.19308716731946	2013.14443697196	-1.32795759235745	0.553237397911379	0.695642884694913	-2.2128326478061	-1.67348126808421	-0.982433916630686	0.21574364452033	0.890731151302428	0.536177612362064	0.855108157027762	-2.37905359930983	-2.04661169630237	unobs	weibull	exponential	0.09872761911315	-0.0240418905405903	0.22149712876689	21
0.638419825583696	0.799162748269737	-1.49993998675952	NA	-2.19308716731946	1341.92806803586	-1.62454436259028	0.734945439189007	0.790479792754845	-2.27934216659037	-1.95616215470327	-1.29292657047729	0.46683582131527	1.00305505706274	0.577643950983972	1.00331563452572	-2.55626129327988	-2.00242303990085	obs_tr	weibull	exponential	0.0154146366931929	-0.0802513274607951	0.111080600847181	21
0.638419825583696	0.799162748269737	-1.49993998675952	NA	-2.19308716731946	706.682070936203	-1.34880929186773	0.539636082061776	0.756843794722579	-2.38757327234336	-1.80514906153461	-0.892469522200853	0.158478506629225	0.920793657494327	0.55010577126383	0.963581818181328	-3.96713510749564	-0.808011437191078	unobs_tr	weibull	exponential	0.0825122015214226	-0.0567294043759193	0.221753807418765	21
0.638419825583696	0.799162748269737	-1.49993998675952	NA	-2.19308716731946	1438.02947357232	-1.6097437647139	0.733096744587386	0.772273678700327	-3.0187261494346	-1.93924149794675	-1.28024603148105	0.465569405369517	1.00062408380526	0.560340171430829	0.984207185969826	-3.2973249908058	-2.74012730806339	obs_trx	weibull	exponential	0.0174291052455039	-0.0780850994045174	0.112943309895525	21
0.638419825583696	0.799162748269737	-1.49993998675952	NA	-2.19308716731946	708.270977321	-1.17350865861565	0.432104733890628	0.781117094854388	-13.2449729639496	-1.46536465599173	-0.881652661239573	0.168203479935805	0.69600598784545	0.572949612673749	0.989284577035028	-69.8381014655252	43.348155537626	unobs_trx	weibull	exponential	0.0446437938067353	-0.0524440339320816	0.141731621545552	21
0.638419825583696	0.799162748269737	-1.49993998675952	NA	-2.19308716731946	987.905380114804	-1.57836502599346	0.729799265930077	0.731585663901952	NA	-1.91122625684891	-1.24550379513801	0.463238831886977	0.996359699973177	0.501647949274371	0.961523378529533	NA	NA	obs_nx	weibull	exponential	0.0214586575144462	-0.0741751599142178	0.11709247494311	21
0.638419825583696	0.799162748269737	-1.49993998675952	NA	-2.19308716731946	706.268579227642	-1.17346499902477	0.431828315120781	0.781348634462489	NA	-1.46530565918544	-0.881624338864095	0.167947445479521	0.69570918476204	0.573160603925995	0.989536664998984	NA	NA	unobs_nx	weibull	exponential	0.0446172670276166	-0.0524718159224447	0.141706349977678	21
0.638419825583696	0.799162748269737	-1.49993998675952	NA	-2.19308716731946	2651.64355408798	-1.33091982006982	0.731271228639721	0.722727350032722	-2.23213965978895	-1.63076714555341	-1.03107249458623	0.460939232184025	1.00160322509542	0.554595826808225	0.89085887325722	-2.38973422834528	-2.07454509123262	obs	loglogistic	exponential	0.10457777525934	0.00999598413590828	0.199159566382771	21
0.638419825583696	0.799162748269737	-1.49993998675952	NA	-2.19308716731946	2014.1239497514	-1.09820805206162	0.550297927950857	0.707846568145259	-2.21936035583033	-1.43600181162184	-0.760414292501399	0.204848345765766	0.895747510135948	0.544918627657758	0.87077450863276	-2.38746445573291	-2.05125625592776	unobs	loglogistic	exponential	0.185947360429919	0.0593398685680409	0.312554852291798	21
0.638419825583696	0.799162748269737	-1.49993998675952	NA	-2.19308716731946	1344.60453332647	-1.39142544797329	0.738489763936645	0.807829272140561	-2.28985301234899	-1.71314801409533	-1.06970288185124	0.465614077047307	1.01136545082598	0.588762454979709	1.02689608930141	-2.56898132834612	-2.01072469635187	obs_tr	loglogistic	exponential	0.0977976070340482	0.00226143645722908	0.193333777610867	21
0.638419825583696	0.799162748269737	-1.49993998675952	NA	-2.19308716731946	707.445353397063	-1.15490653176676	0.559490981627334	0.776026119956352	-2.24260830421763	-1.62975541508998	-0.680057648443536	0.157124447689282	0.961857515565386	0.562751957521654	0.989300282391049	-3.51055381163706	-0.974662796798185	unobs_tr	loglogistic	exponential	0.177160753556982	0.0370664634032622	0.317255043710701	21
0.638419825583696	0.799162748269737	-1.49993998675952	NA	-2.19308716731946	1440.75700202441	-1.37593299970445	0.735198838049255	0.787805138380738	-3.02864497479777	-1.69559178078541	-1.05627421862349	0.463022981829859	1.00737469426865	0.569374004501461	1.00623627226001	-3.30960908927986	-2.74768086031568	obs_trx	loglogistic	exponential	0.0994826841163766	0.00407993224655306	0.1948854359862	21
0.638419825583696	0.799162748269737	-1.49993998675952	NA	-2.19308716731946	710.010066210802	-0.923423713743707	0.421993437523775	0.815414513433967	-14.2304740963313	-1.21076478402595	-0.636082643461462	0.147277642516614	0.696709232530935	0.597233810524558	1.03359521634338	-106.300533855412	77.8395856627489	unobs_trx	loglogistic	exponential	0.137359367853362	0.0397613516338105	0.234957384072913	21
0.638419825583696	0.799162748269737	-1.49993998675952	NA	-2.19308716731946	990.734534933555	-1.34842025179728	0.733213781238237	0.74816671227132	NA	-1.67218503225798	-1.02465547133658	0.46194983611497	1.0044777263615	0.50877243457605	0.98756098996659	NA	NA	obs_nx	loglogistic	exponential	0.102791471618564	0.00735376377525415	0.198229179461875	21
0.638419825583696	0.799162748269737	-1.49993998675952	NA	-2.19308716731946	708.009176911535	-0.923600721810529	0.42189432667008	0.81580951212756	NA	-1.21096735526481	-0.636234088356246	0.147172608664761	0.696616044675399	0.597599243476406	1.03401978077871	NA	NA	unobs_nx	loglogistic	exponential	0.137303512793158	0.039702745731995	0.234904279854322	21
0.130402389913797	-0.557908611372113	-1.49993998675952	NA	-2.19308716731946	3636.86351183705	-1.59855049124931	-0.685915582432262	0.148223846931817	-2.23087310935212	-1.78730749993926	-1.40979348255936	-0.972573583519213	-0.399257581345312	-0.0120047487612568	0.308452442624891	-2.36073890262987	-2.10100731607438	obs	exponential	exponential	NA	NA	NA	22
0.130402389913797	-0.557908611372113	-1.49993998675952	NA	-2.19308716731946	3131.17999992557	-1.61472287682546	-0.944055913706672	0.142717674046469	-2.1785880761172	-1.84929130158727	-1.38015445206364	-1.46174926395194	-0.426362563461403	-0.0176452534784249	0.303080601571362	-2.3206092336043	-2.03656691863009	unobs	exponential	exponential	NA	NA	NA	22
0.130402389913797	-0.557908611372113	-1.49993998675952	NA	-2.19308716731946	1878.71492592306	-1.6191513211855	-0.6859949332605	0.19011636602737	-2.33757102959377	-1.82284228182819	-1.41546036054282	-0.972652509067887	-0.399337357453112	-0.029706354856018	0.409939086910758	-2.55128952625112	-2.12385253293642	obs_tr	exponential	exponential	NA	NA	NA	22
0.130402389913797	-0.557908611372113	-1.49993998675952	NA	-2.19308716731946	1373.72678297375	-1.699659755983	-1.0863975515614	0.187559173603124	-2.05016208446285	-2.01059840843691	-1.38872110352909	-1.84491212310177	-0.327882980021039	-0.0323138613839778	0.407432208590225	-2.45529731387803	-1.64502685504767	unobs_tr	exponential	exponential	NA	NA	NA	22
0.130402389913797	-0.557908611372113	-1.49993998675952	NA	-2.19308716731946	2020.07069211957	-1.60879293993808	-0.685959556235045	0.169159984851222	-2.9414994174592	-1.81187915446307	-1.40570672541309	-0.972618075391938	-0.399301037078152	-0.0507023907774204	0.389022360479864	-3.15628862852639	-2.726710206392	obs_trx	exponential	exponential	NA	NA	NA	22
0.130402389913797	-0.557908611372113	-1.49993998675952	NA	-2.19308716731946	1453.37392028867	-1.34580075935202	-0.524117273010131	0.189862091808527	-4.16019290863624	-1.5412658749734	-1.15033564373065	-0.800714414765268	-0.247520131254993	-0.0299945948330416	0.409718778450096	-4.64865158730954	-3.67173422996295	unobs_trx	exponential	exponential	NA	NA	NA	22
0.130402389913797	-0.557908611372113	-1.49993998675952	NA	-2.19308716731946	1132.52608334093	-1.5709017518453	-0.685807390008723	0.0905620942591143	NA	-1.78649228103089	-1.3553112226597	-0.972465100499903	-0.399149679517543	-0.184968120847365	0.366092309365594	NA	NA	obs_nx	exponential	exponential	NA	NA	NA	22
0.130402389913797	-0.557908611372113	-1.49993998675952	NA	-2.19308716731946	1280.16513670001	-1.29069099780324	-0.483445505836378	0.165456625888075	NA	-1.48032733003066	-1.10105466557582	-0.739715121044245	-0.22717589062851	-0.0605159084437626	0.391429160219913	NA	NA	unobs_nx	exponential	exponential	NA	NA	NA	22
0.130402389913797	-0.557908611372113	-1.49993998675952	NA	-2.19308716731946	3638.59096668283	-1.6598350805232	-0.708677465882979	0.150223883411765	-2.23193090688505	-1.96535509078381	-1.3543150702626	-1.01771331690337	-0.399641614862591	-0.0119674045838675	0.312415171407398	-2.36253025573089	-2.10133155803921	obs	weibull	exponential	-0.033434746800066	-0.159739932244723	0.0928704386445914	22
0.130402389913797	-0.557908611372113	-1.49993998675952	NA	-2.19308716731946	3158.06351901131	-1.48076691989778	-14.8936075292482	0.1286689215315	-2.0571745187825	-1.93656457392962	-1.02496926586594	NA	NA	-0.0297456969092368	0.287083539972238	-2.18641332932009	-1.92793570824491	unobs	weibull	exponential	0.0523924168981738	-0.194751910717286	0.299536744513634	22
0.130402389913797	-0.557908611372113	-1.49993998675952	NA	-2.19308716731946	1880.40923564086	-1.68612236499863	-0.710169445722951	0.196109649727439	-2.34060169494578	-2.00787552582554	-1.36436920417172	-1.01989629939672	-0.400442592049182	-0.0297033428081143	0.421922642262992	-2.5560798423474	-2.12512354754416	obs_tr	weibull	exponential	-0.0354659450842465	-0.162041319505947	0.091109429337454	22
0.130402389913797	-0.557908611372113	-1.49993998675952	NA	-2.19308716731946	1375.65410910943	-1.75456347837238	-1.10129531828457	0.190260889013925	-2.05969443316222	-2.27239275471923	-1.23673420202553	-1.87440368801228	-0.328186948556861	-0.0338777412231784	0.414399519251027	-2.47068198590809	-1.64870688041635	unobs_tr	weibull	exponential	-0.0300694307110092	-0.242924182867907	0.182785321445889	22
0.130402389913797	-0.557908611372113	-1.49993998675952	NA	-2.19308716731946	2021.78309114713	-1.67333920881293	-0.709392619083176	0.174058840317543	-2.94399225691044	-1.99297514570118	-1.35370327192469	-1.01878235607582	-0.400002882090533	-0.0513523220318884	0.399470002666974	-3.16043665815733	-2.72754785566356	obs_trx	weibull	exponential	-0.034417459256702	-0.160918142969602	0.0920832244561976	22
0.130402389913797	-0.557908611372113	-1.49993998675952	NA	-2.19308716731946	1454.85275164245	-1.41784310669405	-0.543539025494923	0.197290380324504	-4.16594392395109	-1.70469710866367	-1.13098910472444	-0.83742462031695	-0.249653430672895	-0.0322317059451502	0.426812466594158	-4.65590480819089	-3.67598303971128	unobs_trx	weibull	exponential	-0.0438562386693647	-0.163358645666995	0.075646168328266	22
0.130402389913797	-0.557908611372113	-1.49993998675952	NA	-2.19308716731946	1134.27628227953	-1.62968057700817	-0.707603615218267	0.0926596160405722	NA	-1.95407466045033	-1.30528649356601	-1.01621923047011	-0.398987999966426	-0.191962260431605	0.377281492512749	NA	NA	obs_nx	weibull	exponential	-0.0320351327074107	-0.158412236053628	0.0943419706388066	22
0.130402389913797	-0.557908611372113	-1.49993998675952	NA	-2.19308716731946	1281.61163561164	-1.35785693365348	-0.501072618692465	0.171462028542205	NA	-1.62687242246742	-1.08884144483953	-0.772619784607537	-0.229525452777393	-0.0648519526346667	0.407776009719077	NA	NA	unobs_nx	weibull	exponential	-0.0423998684850461	-0.154680826759634	0.0698810897895422	22
0.130402389913797	-0.557908611372113	-1.49993998675952	NA	-2.19308716731946	3639.04999925904	-1.50866312725679	-0.71754728058075	0.156861191754	-2.23544719835118	-1.80892276345241	-1.20840349106117	-1.03197913246075	-0.403115428700749	-0.00705755792785678	0.320779941435856	-2.36682951816297	-2.10406487853939	obs	loglogistic	exponential	0.00454393006763382	-0.120332423412558	0.129420283547825	22
0.130402389913797	-0.557908611372113	-1.49993998675952	NA	-2.19308716731946	3133.91874155685	-1.53314778736864	-0.960095310015699	0.146132723194842	-2.1805627917622	-1.97104558661034	-1.09524998812693	-1.50841738923582	-0.411773230795576	-0.0174806315134735	0.309746077903157	-2.32399575401622	-2.03712982950818	unobs	loglogistic	exponential	0.00374878629825851	-0.190841409925903	0.19833898252242	22
0.130402389913797	-0.557908611372113	-1.49993998675952	NA	-2.19308716731946	1880.76512304905	-1.53822112523471	-0.719813772233721	0.210773487349801	-2.34786528457882	-1.85448112987901	-1.2219611205904	-1.03508389494582	-0.404543649521617	-0.0196717946608689	0.441218769360471	-2.56503432594974	-2.13069624320791	obs_tr	loglogistic	exponential	0.0022874296521062	-0.122810270314239	0.127385129618451	22
0.130402389913797	-0.557908611372113	-1.49993998675952	NA	-2.19308716731946	1376.4144555604	-1.61885270129433	-1.10309245964108	0.195272064580218	-2.0538504834143	-2.14305390660284	-1.09465149598581	-1.88080666094296	-0.325378258339204	-0.0322797123901468	0.422823841550583	-2.46864420770458	-1.63905675912403	unobs_tr	loglogistic	exponential	0.00649619534527035	-0.214041022393833	0.227033413084374	22
0.130402389913797	-0.557908611372113	-1.49993998675952	NA	-2.19308716731946	2022.18721103698	-1.52537898654018	-0.718768045471592	0.188081741184558	-2.95126263493497	-1.83973730019305	-1.2110206728873	-1.03364827296702	-0.403887817976163	-0.0420033607615775	0.418166843130694	-3.16944604732507	-2.73307922254487	obs_trx	loglogistic	exponential	0.00347527151538937	-0.121558712595996	0.128509255626775	22
0.130402389913797	-0.557908611372113	-1.49993998675952	NA	-2.19308716731946	1455.86933881322	-1.24295003716663	-0.545968082168237	0.212922700053151	-4.17344527403529	-1.52869661531853	-0.95720345901473	-0.84945631522374	-0.242479849112734	-0.0263829818791524	0.452228381985455	-4.66548610475708	-3.6814044433135	unobs_trx	loglogistic	exponential	0.00389782699275911	-0.1147294272239	0.122525081209418	22
0.130402389913797	-0.557908611372113	-1.49993998675952	NA	-2.19308716731946	1134.82737859482	-1.48474144414841	-0.716160587739787	0.11000477202382	NA	-1.80614562281306	-1.16333726548376	-1.03025661557845	-0.402064559901129	-0.184428123199478	0.404437667247118	NA	NA	obs_nx	loglogistic	exponential	0.00564024114355169	-0.1193012268215	0.130581709108603	22
0.130402389913797	-0.557908611372113	-1.49993998675952	NA	-2.19308716731946	1282.72635490543	-1.1768964638709	-0.504161245181004	0.187621580917459	NA	-1.44555211579356	-0.908240811948236	-0.785810780652693	-0.222511709709315	-0.060692034929766	0.435935196764685	NA	NA	unobs_nx	loglogistic	exponential	0.0078301484763388	-0.103086412128402	0.11874670908108	22
-0.74528215220198	0.519721141085029	-1.49993998675952	NA	-2.19308716731946	3742.1016471452	-1.6756915997611	0.760747382864353	-0.783722750728867	-2.2298992771303	-1.86035201539837	-1.49103118412384	0.509252765710929	1.01224200001778	-0.953933773315924	-0.61351172814181	-2.3483121758169	-2.11148637844371	obs	exponential	exponential	NA	NA	NA	23
-0.74528215220198	0.519721141085029	-1.49993998675952	NA	-2.19308716731946	3278.92593449418	-1.76442896918282	0.784795110967177	-0.785534500351336	-2.17971638271208	-2.02128680164222	-1.50757113672343	0.427771193453932	1.14181902848042	-0.955757014249442	-0.615311986453231	-2.30762338601137	-2.05180937941278	unobs	exponential	exponential	NA	NA	NA	23
-0.74528215220198	0.519721141085029	-1.49993998675952	NA	-2.19308716731946	1893.28376256239	-1.68281129597684	0.760583451513058	-0.761554791958455	-2.39749265141126	-1.87412176085597	-1.49150083109772	0.509077625697951	1.01208927732816	-0.990814371085483	-0.532295212831427	-2.62015960944088	-2.17482569338163	obs_tr	exponential	exponential	NA	NA	NA	23
-0.74528215220198	0.519721141085029	-1.49993998675952	NA	-2.19308716731946	1433.16389815843	-1.72596809779368	0.755812893640316	-0.762835940451578	-2.28021949431504	-2.02505323194073	-1.42688296364662	0.397271027901667	1.11435475937896	-0.992175380838615	-0.53349650006454	-2.67753168740656	-1.88290730122353	unobs_tr	exponential	exponential	NA	NA	NA	23
-0.74528215220198	0.519721141085029	-1.49993998675952	NA	-2.19308716731946	2007.82013869941	-1.68416031149993	0.760520942309141	-0.757341481911494	-3.04967911815322	-1.87555081705525	-1.49276980594461	0.5090149981264	1.01202688649188	-0.986596114626084	-0.528086849196903	-3.27214345326649	-2.82721478303995	obs_trx	exponential	exponential	NA	NA	NA	23
-0.74528215220198	0.519721141085029	-1.49993998675952	NA	-2.19308716731946	1508.21102712215	-1.41845022923314	0.582130906351486	-0.751026353334565	-3.86541659485836	-1.6057151338669	-1.23118532459939	0.31289323126113	0.851368581441843	-0.980295979967358	-0.521756726701773	-4.28065379030217	-3.45017939941456	unobs_trx	exponential	exponential	NA	NA	NA	23
-0.74528215220198	0.519721141085029	-1.49993998675952	NA	-2.19308716731946	1241.16569193343	-1.65658790662244	0.761823708186639	-0.846011418297924	NA	-1.85144168054239	-1.46173413270249	0.510310346483052	1.01333706989023	-1.11823072954445	-0.573792107051398	NA	NA	obs_nx	exponential	exponential	NA	NA	NA	23
-0.74528215220198	0.519721141085029	-1.49993998675952	NA	-2.19308716731946	1268.96395199893	-1.34399146807192	0.547451864440921	-0.768293165609603	NA	-1.5192902699424	-1.16869266620144	0.293119126800879	0.801784602080963	-1.0068328356822	-0.529753495537008	NA	NA	unobs_nx	exponential	exponential	NA	NA	NA	23
-0.74528215220198	0.519721141085029	-1.49993998675952	NA	-2.19308716731946	3743.83087480603	-1.61618805086519	0.740049962359697	-0.775504384593816	-2.2324039279376	-1.89876527557718	-1.3336108261532	0.48441437765361	0.995685547065785	-0.946619900609204	-0.604388868578428	-2.35110382969107	-2.11370402618413	obs	weibull	exponential	0.0300437863789665	-0.0822764294703852	0.142364002228318	23
-0.74528215220198	0.519721141085029	-1.49993998675952	NA	-2.19308716731946	3280.56304991176	-1.66351053346797	0.751058189726983	-0.771513351531871	-2.18395852372908	-2.06237704361506	-1.26464402332088	0.396248421808284	1.10586795764568	-0.945020346489149	-0.598006356574592	-2.3124215191176	-2.05549552834057	unobs	weibull	exponential	0.0500024179451479	-0.113772747814819	0.213777583705115	23
-0.74528215220198	0.519721141085029	-1.49993998675952	NA	-2.19308716731946	1894.95603699591	-1.61865587570196	0.737534631147632	-0.746070350798529	-2.40272003678226	-1.90164794063202	-1.33566381077189	0.482331751545531	0.992737510749733	-0.976016558228274	-0.516124143368784	-2.62574415345005	-2.17969592011446	obs_tr	weibull	exponential	0.0334242994621687	-0.0803423363842307	0.147190935308568	23
-0.74528215220198	0.519721141085029	-1.49993998675952	NA	-2.19308716731946	1434.71710971025	-1.62314104788818	0.722160357578927	-0.735880390957495	-2.28458620070874	-2.02537782087824	-1.22090427489811	0.369737311904331	1.07458340325352	-0.969962322178091	-0.501798459736899	-2.68195659523214	-1.88721580618534	unobs_tr	weibull	exponential	0.0553439719278397	-0.108360418079519	0.219048361935198	23
-0.74528215220198	0.519721141085029	-1.49993998675952	NA	-2.19308716731946	2009.48284133478	-1.61900469899781	0.737210375891363	-0.741835920950395	-3.05487425145732	-1.9020259341548	-1.33598346384082	0.482136525957769	0.992284225824957	-0.971552224342408	-0.512119617558381	-3.2776658053861	-2.83208269752855	obs_trx	weibull	exponential	0.033913269368952	-0.0798312286098044	0.147657767347708	23
-0.74528215220198	0.519721141085029	-1.49993998675952	NA	-2.19308716731946	1509.89715056335	-1.36336127286021	0.5654524915563	-0.730344512675407	-3.87170503036924	-1.6243162331393	-1.10240631258112	0.299184306187817	0.831720676924782	-0.964008524428528	-0.496680500922285	-4.28724891240834	-3.45616114833014	unobs_trx	weibull	exponential	0.0345324064198249	-0.0860404301987644	0.155105243038414	23
-0.74528215220198	0.519721141085029	-1.49993998675952	NA	-2.19308716731946	1243.01165311227	-1.61396373347914	0.745577317954989	-0.827599521250213	NA	-1.89685045831199	-1.33107700864629	0.487198139648418	1.00395649626156	-1.10852969829637	-0.546669344204054	NA	NA	obs_nx	weibull	exponential	0.023333269064823	-0.0926942059583161	0.139360744087962	23
-0.74528215220198	0.519721141085029	-1.49993998675952	NA	-2.19308716731946	1270.727259405	-1.30177619883447	0.534668647986218	-0.748182826831321	NA	-1.54034188535192	-1.06321051231702	0.282287774727446	0.787049521244989	-0.993393574519766	-0.502972079142875	NA	NA	unobs_nx	weibull	exponential	0.028148478444141	-0.0848435695340783	0.14114052642236	23
-0.74528215220198	0.519721141085029	-1.49993998675952	NA	-2.19308716731946	3746.69064818686	-1.45336648231691	0.763401545378979	-0.781789886022747	-2.23025346963269	-1.72863068125517	-1.17810228337866	0.497732480939334	1.02907060981862	-0.954119633592906	-0.609460138452589	-2.34903330932877	-2.1114736299366	obs	loglogistic	exponential	0.0797559871956823	-0.0315482945873855	0.19106026897875	23
-0.74528215220198	0.519721141085029	-1.49993998675952	NA	-2.19308716731946	3282.78906220033	-1.49932227685236	0.762567386226196	-0.774182945140597	-2.18060647587792	-1.88766796561278	-1.11097658809193	0.398970221648505	1.12616455080389	-0.948531961311831	-0.599833928969363	-2.30896190475923	-2.0522510469966	unobs	loglogistic	exponential	0.103149934848066	-0.0657484917785845	0.272048361474716	23
-0.74528215220198	0.519721141085029	-1.49993998675952	NA	-2.19308716731946	1897.86001343032	-1.45676846157177	0.761096070306287	-0.75731827615631	-2.39901306315455	-1.73313202875065	-1.1804048943929	0.495769124259359	1.02642301635322	-0.990911176740289	-0.523725375572331	-2.62227446557374	-2.17575166073536	obs_tr	loglogistic	exponential	0.0824103300636893	-0.0300490678327419	0.19486972796012	23
-0.74528215220198	0.519721141085029	-1.49993998675952	NA	-2.19308716731946	1437.07502476661	-1.46891511203418	0.74033500005063	-0.740862359503405	-2.25532300669843	-1.86946539012725	-1.06836483394112	0.375689771945258	1.104980228156	-0.977659615663841	-0.504065103342968	-2.64835732331755	-1.8622886900793	unobs_tr	loglogistic	exponential	0.109077447647749	-0.0608957349016568	0.279050630197155	23
-0.74528215220198	0.519721141085029	-1.49993998675952	NA	-2.19308716731946	2012.3936369199	-1.45738238113595	0.7606704819363	-0.752853862760943	-3.05117729999151	-1.73376521507067	-1.18099954720124	0.495476537781333	1.02586442609127	-0.986262751330837	-0.51944497419105	-3.27420231535127	-2.82815228463176	obs_trx	loglogistic	exponential	0.0826704615845609	-0.0297572563460848	0.195098179515207	23
-0.74528215220198	0.519721141085029	-1.49993998675952	NA	-2.19308716731946	1513.64462896033	-1.18126499009277	0.579378641222873	-0.740416862722152	-3.85902840320942	-1.43675271008647	-0.925777270099059	0.300294246919654	0.858463035526092	-0.97895285183845	-0.501880873605854	-4.27436689479801	-3.44368991162083	unobs_trx	loglogistic	exponential	0.0914148538478544	-0.0294704398082938	0.212300147504003	23
-0.74528215220198	0.519721141085029	-1.49993998675952	NA	-2.19308716731946	1245.76942247912	-1.44720363414565	0.770935873573341	-0.8461569569462	NA	-1.7234973288	-1.17090993949131	0.501882583864458	1.03998916328222	-1.13223326016893	-0.560080653723474	NA	NA	obs_nx	loglogistic	exponential	0.0725036095458402	-0.0419571707988485	0.186964389890529	23
-0.74528215220198	0.519721141085029	-1.49993998675952	NA	-2.19308716731946	1274.89408556419	-1.11211120396677	0.548381688715676	-0.761595064489326	NA	-1.34586111042014	-0.8783612975134	0.282676617360326	0.814086760071027	-1.01278813354417	-0.510401995434482	NA	NA	unobs_nx	loglogistic	exponential	0.0863588991200384	-0.0254849261961782	0.198202724436255	23
0.661303958855569	0.681043122429401	-1.49993998675952	NA	-2.19308716731946	2678.23525854919	-1.75551726287401	0.795106773986458	0.781610852206516	-2.29334290310424	-2.01494824590089	-1.49608627984712	0.52354829695425	1.06666525101867	0.615952114161323	0.94726959025171	-2.45146045971904	-2.13522534648944	obs	exponential	exponential	NA	NA	NA	24
0.661303958855569	0.681043122429401	-1.49993998675952	NA	-2.19308716731946	2102.46125097289	-1.64947191192556	0.594288215967967	0.769734579479984	-2.23377327133149	-1.98283065429758	-1.31611316955353	0.215389576697238	0.973186855238696	0.603742337001622	0.935726821958346	-2.4030498533363	-2.06449668932668	unobs	exponential	exponential	NA	NA	NA	24
0.661303958855569	0.681043122429401	-1.49993998675952	NA	-2.19308716731946	1346.01933773673	-1.83036822289896	0.797753831468933	0.904275946051833	-2.52020005782852	-2.10473106200468	-1.55600538379324	0.526248236688247	1.06925942624962	0.691836563639608	1.11671532846406	-2.81241255098775	-2.22798756466929	obs_tr	exponential	exponential	NA	NA	NA	24
0.661303958855569	0.681043122429401	-1.49993998675952	NA	-2.19308716731946	769.44826549476	-2.18181449310791	0.865353435128926	0.884065386917465	-1.62579402809498	-3.02700587817043	-1.33662310804538	0.148034278225473	1.58267259203238	0.670973097893768	1.09715767594116	-2.24217989248169	-1.00940816370826	unobs_tr	exponential	exponential	NA	NA	NA	24
0.661303958855569	0.681043122429401	-1.49993998675952	NA	-2.19308716731946	1430.46869627075	-1.82083237755967	0.797340030667602	0.889109143175169	-3.25126162153804	-2.09485675371493	-1.54680800140441	0.525833981905266	1.06884607942994	0.676578053283988	1.10164023306635	-3.54539193346324	-2.95713130961285	obs_trx	exponential	exponential	NA	NA	NA	24
0.661303958855569	0.681043122429401	-1.49993998675952	NA	-2.19308716731946	780.468633781752	-1.3912302623569	0.434565794669426	0.911177783800252	-13.2260170180037	-1.64769359855646	-1.13476692615734	0.164713571140527	0.704418018198324	0.698720563745672	1.12363500385483	-67.4440095348571	40.9919754988496	unobs_trx	exponential	exponential	NA	NA	NA	24
0.661303958855569	0.681043122429401	-1.49993998675952	NA	-2.19308716731946	1011.3855262916	-1.81289133114529	0.796992740713783	0.87641266525658	NA	-2.09222548409186	-1.53355717819872	0.525475306365109	1.06851017506246	0.645874555579016	1.10695077493414	NA	NA	obs_nx	exponential	exponential	NA	NA	NA	24
0.661303958855569	0.681043122429401	-1.49993998675952	NA	-2.19308716731946	778.466034140056	-1.39119695750639	0.434842708922696	0.91084319597762	NA	-1.64766662020138	-1.13472729481139	0.164976790635398	0.704708627209994	0.698396019700657	1.12329037225458	NA	NA	unobs_nx	exponential	exponential	NA	NA	NA	24
0.661303958855569	0.681043122429401	-1.49993998675952	NA	-2.19308716731946	2680.2277032578	-1.76324608533173	0.797169872746461	0.782472710906574	-2.29381549858687	-2.08863876459269	-1.43785340607076	0.517206730830286	1.07713301466264	0.614537719625209	0.950407702187938	-2.45300762182622	-2.13462337534753	obs	weibull	exponential	-0.00414377666459041	-0.0979592483952777	0.0896716950660968	24
0.661303958855569	0.681043122429401	-1.49993998675952	NA	-2.19308716731946	2104.28702839358	-1.69394881125701	0.599374167847446	0.775780450909145	-2.23856315493185	-2.0951309946436	-1.29276662787042	0.211253767636859	0.987494568058033	0.605326765231485	0.946234136586804	-2.41039951064139	-2.06672679922232	unobs	weibull	exponential	-0.0255890254146008	-0.14588981297399	0.0947117621447885	24
0.661303958855569	0.681043122429401	-1.49993998675952	NA	-2.19308716731946	1347.88692509431	-1.87122209025583	0.809942262332193	0.915676663130409	-2.52741391655454	-2.22835797349831	-1.51408620701334	0.525720326285636	1.09416419837875	0.691346471106726	1.14000685515409	-2.82343349327703	-2.23139433983204	obs_tr	weibull	exponential	-0.0176499572436327	-0.113069793669174	0.077769879181909	24
0.661303958855569	0.681043122429401	-1.49993998675952	NA	-2.19308716731946	771.353188157046	-2.20240549368907	0.8507681707113	0.896290102889509	-1.66384359807952	-3.05191538649803	-1.3528956008801	0.14456756422775	1.55696877719485	0.666075216809276	1.12650498896974	-2.339546470572	-0.988140725587042	unobs_tr	weibull	exponential	-0.0256071586357991	-0.185674567275733	0.134460250004135	24
0.661303958855569	0.681043122429401	-1.49993998675952	NA	-2.19308716731946	1432.36354423463	-1.85694442340654	0.808175338121307	0.898888863847221	-3.25763550096153	-2.21209236440472	-1.50179648240835	0.524531848740547	1.09181882750207	0.67543723997	1.12234048772444	-3.55541456687856	-2.9598564350445	obs_trx	weibull	exponential	-0.0157128546292754	-0.110998943261746	0.079573234003195	24
0.661303958855569	0.681043122429401	-1.49993998675952	NA	-2.19308716731946	781.200831597617	-1.49367909659743	0.442910009963756	0.953469447087329	-14.3377992763501	-1.82171223503553	-1.16564595815933	0.157699220508898	0.728120799418614	0.716302609554379	1.19063628462028	-107.26123043728	78.5856318845797	unobs_trx	weibull	exponential	-0.0554701263405425	-0.152990421658247	0.0420501689771625	24
0.661303958855569	0.681043122429401	-1.49993998675952	NA	-2.19308716731946	1013.29898817405	-1.84662071192941	0.806910371946123	0.886611966342535	NA	-2.20985725832931	-1.48338416552951	0.523497921016435	1.09032282287581	0.642890163851576	1.13033376883349	NA	NA	obs_nx	weibull	exponential	-0.0143366977705205	-0.110153991076023	0.0814805955349824	24
0.661303958855569	0.681043122429401	-1.49993998675952	NA	-2.19308716731946	779.199941807338	-1.49367658224158	0.442905244806275	0.953478206717257	NA	-1.82170858874731	-1.16564457573585	0.157695898798201	0.728114590814349	0.716310791326174	1.19064562210834	NA	NA	unobs_nx	weibull	exponential	-0.055470508348422	-0.152990512464027	0.0420494957671832	24
0.661303958855569	0.681043122429401	-1.49993998675952	NA	-2.19308716731946	2681.84473728824	-1.53049518927991	0.820464034550073	0.783747666732865	-2.2946629846813	-1.8461157311165	-1.21487464744331	0.537468297970619	1.10345977112953	0.612810482917082	0.954684850548648	-2.45529404633056	-2.13403192303204	obs	loglogistic	exponential	0.0789801739198514	-0.0152611159311279	0.173221463770831	24
0.661303958855569	0.681043122429401	-1.49993998675952	NA	-2.19308716731946	2104.21888808485	-1.45567069449383	0.605655394028678	0.782289828723988	-2.24285200168554	-1.84801107750383	-1.06333031148383	0.211120377633265	1.00019041042409	0.608967651376097	0.955612006071879	-2.41632669512359	-2.06937730824749	unobs	loglogistic	exponential	0.0517991701116488	-0.0729008536917838	0.176499193915081	24
0.661303958855569	0.681043122429401	-1.49993998675952	NA	-2.19308716731946	1349.3832007445	-1.63511568205134	0.833732464811268	0.925137352202229	-2.53340263701904	-1.97987944960054	-1.29035191450213	0.546272135732546	1.12119279388999	0.696190644990441	1.15408405941402	-2.83108288831292	-2.23572238572515	obs_tr	loglogistic	exponential	0.0675024673472955	-0.0279727090830022	0.162977643777593	24
0.661303958855569	0.681043122429401	-1.49993998675952	NA	-2.19308716731946	771.052163569143	-1.97730545050114	0.85339579548547	0.90784066275283	-1.67968740526034	-2.83713934266877	-1.11747155833351	0.145469823406733	1.56132176756421	0.672714872954122	1.14296645255154	-2.37533440779357	-0.984040402727101	unobs_tr	loglogistic	exponential	0.0427357222631314	-0.121589996993627	0.20706144151989	24
0.661303958855569	0.681043122429401	-1.49993998675952	NA	-2.19308716731946	1433.88170221065	-1.62023123651539	0.831378160625895	0.906925899399746	-3.26264376797897	-1.96298861442274	-1.27747385860803	0.544659325920308	1.11809699533148	0.6786798807466	1.13517191805289	-3.56214774451566	-2.96313979144229	obs_trx	loglogistic	exponential	0.0695922090592088	-0.0257337224591818	0.164918140577599	24
0.661303958855569	0.681043122429401	-1.49993998675952	NA	-2.19308716731946	780.851748016566	-1.22465979777663	0.449227569609405	0.980192697649657	-13.5904425858114	-1.54500481357686	-0.904314781976404	0.153555154419382	0.744899984799428	0.736166898983176	1.22421849631614	-77.02749176333	49.8466065917072	unobs_trx	loglogistic	exponential	0.0385400938076359	-0.0597841394171202	0.136864327032392	24
0.661303958855569	0.681043122429401	-1.49993998675952	NA	-2.19308716731946	1014.83126691018	-1.61181044097098	0.830252439420056	0.895886581948343	NA	-1.96243560467866	-1.2611852772633	0.543710971889796	1.11679390695032	0.645485125817613	1.14628803807907	NA	NA	obs_nx	loglogistic	exponential	0.0705062673707338	-0.0251922929996205	0.166204827741088	24
0.661303958855569	0.681043122429401	-1.49993998675952	NA	-2.19308716731946	778.849836211295	-1.22462734101309	0.449090204681524	0.980274030362224	NA	-1.54496803445234	-0.904286647573843	0.153426747009519	0.744753662353528	0.736245615151772	1.22430244557268	NA	NA	unobs_nx	loglogistic	exponential	0.0385875078868062	-0.0597393366901608	0.136914352463773	24
-0.257946310564876	-0.508634718600661	-1.49993998675952	NA	-2.19308716731946	3820.84064772918	-1.56033697244832	-0.67070945601361	-0.221429447609698	-2.24655074590792	-1.73685113730127	-1.38382280759536	-0.971873662025308	-0.369545250001913	-0.382777664149929	-0.060081231069468	-2.36891010248279	-2.12419138933304	obs	exponential	exponential	NA	NA	NA	25
-0.257946310564876	-0.508634718600661	-1.49993998675952	NA	-2.19308716731946	3357.42685435958	-1.61101957654254	-1.15542784850009	-0.228642575903066	-2.16442299862154	-1.83405889718486	-1.38798025590022	-1.80908165551847	-0.501774041481711	-0.390069633732708	-0.0672155180734236	-2.29612149865661	-2.03272449858646	unobs	exponential	exponential	NA	NA	NA	25
-0.257946310564876	-0.508634718600661	-1.49993998675952	NA	-2.19308716731946	1953.3464912232	-1.60751813778659	-0.671108566020134	-0.111207518415037	-2.40524582840917	-1.79792677643583	-1.41710949913736	-0.972275564501045	-0.369941567539223	-0.332730969654924	0.110315932824851	-2.61469201025662	-2.19579964656173	obs_tr	exponential	exponential	NA	NA	NA	25
-0.257946310564876	-0.508634718600661	-1.49993998675952	NA	-2.19308716731946	1489.62279040919	-1.76645317198683	-1.50207646693333	-0.114722189786423	-1.98324783685924	-2.06369761835642	-1.46920872561725	-2.66781373791971	-0.336339195946952	-0.336277150512699	0.106832770939854	-2.29275787686694	-1.67373779685153	unobs_tr	exponential	exponential	NA	NA	NA	25
-0.257946310564876	-0.508634718600661	-1.49993998675952	NA	-2.19308716731946	2093.38657276717	-1.60122218901839	-0.671070731307154	-0.125514905389032	-3.01842949884744	-1.79123552527128	-1.4112088527655	-0.972238435574789	-0.369903027039519	-0.34706040103413	0.0960305902560653	-3.22855329002885	-2.80830570766603	obs_trx	exponential	exponential	NA	NA	NA	25
-0.257946310564876	-0.508634718600661	-1.49993998675952	NA	-2.19308716731946	1611.4237504255	-1.38959464095753	-0.671115511188734	-0.115654047017867	-3.59421634836041	-1.57754107851584	-1.20164820339922	-0.998953559654665	-0.343277462722803	-0.337210640323175	0.105902546287441	-3.93999480143557	-3.24843789528525	unobs_trx	exponential	exponential	NA	NA	NA	25
-0.257946310564876	-0.508634718600661	-1.49993998675952	NA	-2.19308716731946	1170.41578253968	-1.60474955630427	-0.671089112811672	-0.117484929357875	NA	-1.80841963656718	-1.40107947604137	-0.972256558695747	-0.369921666927596	-0.393855125202875	0.158885266487125	NA	NA	obs_nx	exponential	exponential	NA	NA	NA	25
-0.257946310564876	-0.508634718600661	-1.49993998675952	NA	-2.19308716731946	1284.82711766335	-1.32501433509027	-0.580205149976243	-0.0805772385724819	NA	-1.50495303247792	-1.14507563770262	-0.859399318615167	-0.30101098133732	-0.315165987350322	0.154011510205358	NA	NA	unobs_nx	exponential	exponential	NA	NA	NA	25
-0.257946310564876	-0.508634718600661	-1.49993998675952	NA	-2.19308716731946	3822.70313508141	-1.60397564639457	-0.686445300933132	-0.224106459150842	-2.24534497922858	-1.90015057542618	-1.30780071736295	-1.006215898057	-0.366674703809261	-0.387343779979118	-0.0608691383225667	-2.36814592631372	-2.12254403214344	obs	weibull	exponential	-0.0239591358271887	-0.151127215448412	0.103208943794034	25
-0.257946310564876	-0.508634718600661	-1.49993998675952	NA	-2.19308716731946	1955.2614162926	-1.64214388610842	-0.683442043594905	-0.112609892116724	-2.40461639751651	-1.94744709864915	-1.33684067356769	-1.00161399441045	-0.365270092779362	-0.337013043352297	0.111793259118849	-2.61464106776451	-2.19459172726851	obs_tr	weibull	exponential	-0.0188708831197977	-0.14611632377739	0.108374557537795	25
-0.257946310564876	-0.508634718600661	-1.49993998675952	NA	-2.19308716731946	1490.77620457802	-1.54274927097137	-1.39075006936884	-0.10437240143987	-1.97038519977527	-2.05944268803163	-1.02605585391111	-2.50979927761016	-0.271700861127517	-0.314406896671595	0.105662093791855	-2.27944904686706	-1.66132135268349	unobs_tr	weibull	exponential	0.126333482554852	-0.159165848646369	0.411832813756074	25
-0.257946310564876	-0.508634718600661	-1.49993998675952	NA	-2.19308716731946	2095.29812668466	-1.63617148173225	-0.684636516463136	-0.128330117776778	-3.01652764726285	-1.94049998612383	-1.33184297734068	-1.00311140600387	-0.366161626922402	-0.352946541152257	0.0962863055987017	-3.2271988949387	-2.805856399587	obs_trx	weibull	exponential	-0.0195728142770171	-0.146846718926384	0.107701090372349	25
-0.257946310564876	-0.508634718600661	-1.49993998675952	NA	-2.19308716731946	1613.25379065311	-1.34570736646852	-0.654304746365584	-0.111988625936069	-3.59485394497349	-1.62026468946292	-1.07115004347412	-0.982826944319947	-0.32578254841122	-0.329258181526757	0.105280929654619	-3.94000126040899	-3.249706629538	unobs_trx	weibull	exponential	0.028238409820272	-0.106025101319772	0.162501920960316	25
-0.257946310564876	-0.508634718600661	-1.49993998675952	NA	-2.19308716731946	1172.3291501153	-1.6392589265848	-0.683587829216081	-0.119913607013191	NA	-1.95130561609859	-1.32721223707101	-1.00183432999302	-0.365341328439143	-0.402090781544126	0.162263567517744	NA	NA	obs_nx	weibull	exponential	-0.019058269973961	-0.146393574498842	0.10827703455092	25
-0.257946310564876	-0.508634718600661	-1.49993998675952	NA	-2.19308716731946	1286.70793224268	-1.2938624340112	-0.569178337921594	-0.0787115201379194	NA	-1.54176310645405	-1.04596176156834	-0.84956503777995	-0.288791638063238	-0.308719259900648	0.151296219624809	NA	NA	unobs_nx	weibull	exponential	0.0207513393439993	-0.0967460114166395	0.138248690104638	25
-0.257946310564876	-0.508634718600661	-1.49993998675952	NA	-2.19308716731946	3822.91742174626	-1.4519998820481	-0.701619645192694	-0.22893368133141	-2.24318314903114	-1.74287223257298	-1.16112753152322	-1.02591999938269	-0.377319291002702	-0.393640059325981	-0.064227303336838	-2.36626159075142	-2.12010470731086	obs	loglogistic	exponential	0.0123151812944397	-0.113279300860881	0.137909663449761	25
-0.257946310564876	-0.508634718600661	-1.49993998675952	NA	-2.19308716731946	3359.62960466021	-1.3603101682879	-1.09705197616997	-0.225412735841677	-2.16407755078672	-1.77642192284671	-0.944198413729085	-1.73981084643363	-0.454293105906311	-0.386910706921264	-0.0639147647620897	-2.29541407655569	-2.03274102501775	unobs	loglogistic	exponential	0.102313561491002	-0.117611413647526	0.32223853662953	25
-0.257946310564876	-0.508634718600661	-1.49993998675952	NA	-2.19308716731946	1955.59728020467	-1.49242852540921	-0.699090677088103	-0.117840078060858	-2.40227653985444	-1.79297776643566	-1.19187928438276	-1.02187293643871	-0.376308417737499	-0.346794760661108	0.111114604539392	-2.61314191585732	-2.19141116385156	obs_tr	loglogistic	exponential	0.0167552079179516	-0.108917708301981	0.142428124137884	25
-0.257946310564876	-0.508634718600661	-1.49993998675952	NA	-2.19308716731946	1491.2626870552	-1.42087495733477	-1.40314796741089	-0.107693490701237	-1.95959548255141	-1.92956254751889	-0.912187367150651	-2.53039921861146	-0.275896716210327	-0.319991067871307	0.104604086468834	-2.26739444604122	-1.6517965190616	unobs_tr	loglogistic	exponential	0.165775454278007	-0.126867875405279	0.458418783961293	25
-0.257946310564876	-0.508634718600661	-1.49993998675952	NA	-2.19308716731946	2095.62142635607	-1.48626730697756	-0.699246313998635	-0.133118738134448	-3.01497738686342	-1.78595978266261	-1.18657483129251	-1.02215147850115	-0.376341149496122	-0.362207067043995	0.0959695907750982	-3.22655613498831	-2.80339863873853	obs_trx	loglogistic	exponential	0.01640533676743	-0.109281815950151	0.14209248948501	25
-0.257946310564876	-0.508634718600661	-1.49993998675952	NA	-2.19308716731946	1614.47865793631	-1.18588172607302	-0.662668609952987	-0.120667203420242	-3.58774247301003	-1.45856315744881	-0.913200294697226	-0.997753239777925	-0.327583980128049	-0.345378873016133	0.104044466175648	-3.93347824682781	-3.24200669919225	unobs_trx	loglogistic	exponential	0.0701279924000479	-0.0638613471111563	0.204117331911252	25
-0.257946310564876	-0.508634718600661	-1.49993998675952	NA	-2.19308716731946	1172.65766988769	-1.4884678996585	-0.69992726224926	-0.127809802174809	NA	-1.79707775549974	-1.17985804381727	-1.02291785609126	-0.376936668407255	-0.419211376661882	0.163591772312265	NA	NA	obs_nx	loglogistic	exponential	0.0164305153398062	-0.109345545466726	0.142206576146338	25
-0.257946310564876	-0.508634718600661	-1.49993998675952	NA	-2.19308716731946	1288.21323752472	-1.12421384896845	-0.577188284678511	-0.0873862997801222	NA	-1.3711106927649	-0.877317005171999	-0.865302781824943	-0.28907378753208	-0.328540710539922	0.153768110979678	NA	NA	unobs_nx	loglogistic	exponential	0.065409359356493	-0.0505500686198848	0.181368787332871	25
0.754214391112328	-0.913645925931633	-1.49993998675952	NA	-2.19308716731946	3128.02546349367	-1.41207260206543	-1.27112673267886	0.811323960411887	-2.22748526961033	-1.61849658737647	-1.2056486167544	-1.56177279849247	-0.98048066686526	0.643830568422361	0.978817352401413	-2.37502703722895	-2.0799435019917	obs	exponential	exponential	NA	NA	NA	26
0.754214391112328	-0.913645925931633	-1.49993998675952	NA	-2.19308716731946	2613.34978842941	-1.40489219734459	-1.55882076487687	0.805194637271646	-2.18049880788092	-1.64903015943333	-1.16075423525585	-2.13151506655286	-0.986126463200868	0.637425042359895	0.972964232183397	-2.34049410805713	-2.02050350770472	unobs	exponential	exponential	NA	NA	NA	26
0.754214391112328	-0.913645925931633	-1.49993998675952	NA	-2.19308716731946	1585.04850099528	-1.44983191912999	-1.27211420239394	0.873772646952155	-2.3556172453982	-1.67899669189362	-1.22066714636636	-1.56274929092159	-0.981479113866283	0.643503994122074	1.10404129978224	-2.58792044728655	-2.12331404350984	obs_tr	exponential	exponential	NA	NA	NA	26
0.754214391112328	-0.913645925931633	-1.49993998675952	NA	-2.19308716731946	1071.65509768592	-1.46612048255856	-1.67541088586384	0.873489528066565	-2.14611790602709	-1.76125700577912	-1.17098395933799	-2.65847669086343	-0.692345080864262	0.643127656489826	1.1038513996433	-2.6333999836003	-1.65883582845387	unobs_tr	exponential	exponential	NA	NA	NA	26
0.754214391112328	-0.913645925931633	-1.49993998675952	NA	-2.19308716731946	1735.99777889968	-1.43001858808692	-1.27165013061678	0.841120107605992	-2.98008196183748	-1.65813967744755	-1.20189749872629	-1.56230918416536	-0.980991077068204	0.610721319670087	1.0715188955419	-3.21431810493372	-2.74584581874124	obs_trx	exponential	exponential	NA	NA	NA	26
0.754214391112328	-0.913645925931633	-1.49993998675952	NA	-2.19308716731946	1122.82480230679	-1.22005690450403	-0.831239664090843	0.877813662108834	-5.05609221336797	-1.44385665779018	-0.996257151217875	-1.0970589774807	-0.565420350700985	0.647468939513654	1.10815838470401	-5.81187947379622	-4.30030495293972	unobs_trx	exponential	exponential	NA	NA	NA	26
0.754214391112328	-0.913645925931633	-1.49993998675952	NA	-2.19308716731946	927.102825002218	-1.44853023783652	-1.27217962934626	0.871490402701031	NA	-1.70245328300888	-1.19460719266416	-1.56285505622591	-0.981504202466602	0.580062963823956	1.16291784157811	NA	NA	obs_nx	exponential	exponential	NA	NA	NA	26
0.754214391112328	-0.913645925931633	-1.49993998675952	NA	-2.19308716731946	1039.47005319606	-1.23063033832346	-0.805353188347163	0.917084278727085	NA	-1.45512023150215	-1.00614044514476	-1.06255051606085	-0.548155860633477	0.683112562632193	1.15105599482198	NA	NA	unobs_nx	exponential	exponential	NA	NA	NA	26
0.754214391112328	-0.913645925931633	-1.49993998675952	NA	-2.19308716731946	3129.66213461124	-1.35541451217027	-1.22855983943027	0.802981110538412	-2.22203532086851	-1.62265327075545	-1.08817575358509	-1.53802161685401	-0.919098062006527	0.635390176520801	0.970572044556024	-2.3693929891747	-2.07467765256232	obs	weibull	exponential	0.0374973374813567	-0.0816040699495993	0.156598744912313	26
0.754214391112328	-0.913645925931633	-1.49993998675952	NA	-2.19308716731946	2615.1039441504	-1.33730752341393	-1.50192652464113	0.796779078751612	-2.17411720268145	-1.68597816859636	-0.988636878231496	-2.09356950039877	-0.910283548883487	0.627859355367283	0.965698802135942	-2.33475240979205	-2.01348199557085	unobs	weibull	exponential	0.045440523057275	-0.134398661152844	0.225279707267394	26
0.754214391112328	-0.913645925931633	-1.49993998675952	NA	-2.19308716731946	1586.81515215705	-1.40002575213745	-1.23821430566409	0.85959871954016	-2.34690189776722	-1.6995438748303	-1.10050762944461	-1.55109097766544	-0.925337633662746	0.6260753031996	1.09312213588072	-2.58002525938861	-2.11377853614583	obs_tr	weibull	exponential	0.0299439650859651	-0.0908565234946488	0.150744453666579	26
0.754214391112328	-0.913645925931633	-1.49993998675952	NA	-2.19308716731946	1073.5196048412	-1.40993422866277	-1.64100708912678	0.859629482474652	-2.12787486159309	-1.8165220728749	-1.00334638445064	-2.61713349884582	-0.664880679407748	0.621856872596813	1.09740209235249	-2.61825368368432	-1.63749603950186	unobs_tr	weibull	exponential	0.0359351167321743	-0.156625539234769	0.228495772699118	26
0.754214391112328	-0.913645925931633	-1.49993998675952	NA	-2.19308716731946	1737.69298047778	-1.37359419542899	-1.23288416944179	0.825812805423068	-2.97024511730388	-1.66940039544384	-1.07778799541415	-1.54434888117284	-0.921419457710741	0.593904981433995	1.05772062941214	-3.20458055196028	-2.73590968264748	obs_trx	weibull	exponential	0.0342140853362106	-0.0864450587652472	0.154873229437668	26
0.754214391112328	-0.913645925931633	-1.49993998675952	NA	-2.19308716731946	1124.81600134504	-1.22860670526199	-0.834636035834596	0.88146908105289	-5.05875587444828	-1.51598834830707	-0.941225062216905	-1.11123663966976	-0.558035431999437	0.637657743874218	1.12528041823156	-5.8169450222315	-4.30056672666505	unobs_trx	weibull	exponential	-0.00523672938502765	-0.114607025818105	0.104133567048049	26
0.754214391112328	-0.913645925931633	-1.49993998675952	NA	-2.19308716731946	928.854588843808	-1.39069919489455	-1.23631225175834	0.847767801507748	NA	-1.72204699473807	-1.05935139505103	-1.55005282427917	-0.922571679237512	0.550942425139217	1.14459317787628	NA	NA	obs_nx	weibull	exponential	0.0314700416557253	-0.0915399566615064	0.154480039972957	26
0.754214391112328	-0.913645925931633	-1.49993998675952	NA	-2.19308716731946	1041.41604550929	-1.25205789511968	-0.813359650531545	0.927371570974472	NA	-1.54360217735979	-0.960513612879564	-1.08256740865888	-0.54415189240421	0.67480335993527	1.17993978201367	NA	NA	unobs_nx	weibull	exponential	-0.0126397497009733	-0.119448426872766	0.0941689274708198	26
0.754214391112328	-0.913645925931633	-1.49993998675952	NA	-2.19308716731946	3131.42002264321	-1.16109454621448	-1.25098863371267	0.812979201092026	-2.22863796762168	-1.42983505727838	-0.892354035150579	-1.5621987353494	-0.939778532075929	0.644300684517963	0.981657717666088	-2.3768218667866	-2.08045406845676	obs	loglogistic	exponential	0.0940451607600754	-0.0252324728100396	0.21332279433019	26
0.754214391112328	-0.913645925931633	-1.49993998675952	NA	-2.19308716731946	2616.01282135193	-1.12989582233634	-1.49573554205596	0.803770194952557	-2.1782132329081	-1.48201680565445	-0.777774839018238	-2.06553964294844	-0.925931441163477	0.634159326284473	0.973381063620642	-2.33962165415331	-2.01680481166289	unobs	loglogistic	exponential	0.113236346225597	-0.0733321261182702	0.299804818569464	26
0.754214391112328	-0.913645925931633	-1.49993998675952	NA	-2.19308716731946	1588.40294352878	-1.2097564657888	-1.25986604505868	0.880381598651603	-2.36019422771971	-1.50670270662509	-0.912810224952521	-1.57451274319916	-0.9452193469182	0.644408689275482	1.11635450802772	-2.59502682448343	-2.12536163095599	obs_tr	loglogistic	exponential	0.0868481430875873	-0.033661626449205	0.20735791262438	26
0.754214391112328	-0.913645925931633	-1.49993998675952	NA	-2.19308716731946	1074.27210246439	-1.2060964792437	-1.64040380404856	0.872827104057264	-2.1288750652056	-1.61440160992232	-0.797791348565079	-2.57447995834707	-0.706327649750057	0.633546832049745	1.11210737606478	-2.617202676173	-1.6405474542382	unobs_tr	loglogistic	exponential	0.103315266451372	-0.0960007610574017	0.302631293960146	26
0.754214391112328	-0.913645925931633	-1.49993998675952	NA	-2.19308716731946	1739.3756133573	-1.18464414773328	-1.25431708122368	0.845368259289786	-2.98282000187802	-1.47821036979969	-0.891077925666884	-1.56753484942393	-0.941099313023425	0.610679974273964	1.08005654430561	-3.21896341975868	-2.74667658399736	obs_trx	loglogistic	exponential	0.0906748462357396	-0.0296876409904424	0.211037333461921	26
0.754214391112328	-0.913645925931633	-1.49993998675952	NA	-2.19308716731946	1126.04117305885	-1.00881796557521	-0.859454162298824	0.921743961126323	-5.08307540099075	-1.29602160783325	-0.721614323317177	-1.14573221967855	-0.573176104919097	0.671861112213027	1.17162681003962	-5.84382265804684	-4.32232814393466	unobs_trx	loglogistic	exponential	0.0651558959070447	-0.0445166923751482	0.174828484189238	26
0.754214391112328	-0.913645925931633	-1.49993998675952	NA	-2.19308716731946	930.457974599236	-1.20949003872414	-1.26010809802267	0.88057304582669	NA	-1.53597980443268	-0.883000273015603	-1.57639982753161	-0.943816368513735	0.577474843227366	1.18367124842601	NA	NA	obs_nx	loglogistic	exponential	0.0868974430884325	-0.035449669106003	0.209244555282868	26
0.754214391112328	-0.913645925931633	-1.49993998675952	NA	-2.19308716731946	1042.43918079524	-1.0304111522833	-0.839337785528717	0.973579262204561	NA	-1.3204034844997	-0.740418820066897	-1.11925474942839	-0.559420821629042	0.714929269060409	1.23222925534871	NA	NA	unobs_nx	loglogistic	exponential	0.058683190556577	-0.0477170791627984	0.165083460275952	26
-0.717879085801542	0.143153491429985	-1.49993998675952	NA	-2.19308716731946	3903.27780711989	-1.5984027795128	0.000728382059884785	-0.728194774849812	-2.21533030173537	-1.77275433090008	-1.42405122812552	-0.28447909943822	0.28593586355799	-0.896941250491233	-0.559448299208391	-2.33094078856123	-2.0997198149095	obs	exponential	exponential	NA	NA	NA	27
-0.717879085801542	0.143153491429985	-1.49993998675952	NA	-2.19308716731946	3444.09569150244	-1.64455044871144	-0.101715963287899	-0.731227843360968	-2.1729752566377	-1.87165617543252	-1.41744472199037	-0.531535430845907	0.328103504270109	-0.900010513218685	-0.562445173503251	-2.29872950437489	-2.04722100890051	unobs	exponential	exponential	NA	NA	NA	27
-0.717879085801542	0.143153491429985	-1.49993998675952	NA	-2.19308716731946	1996.34735027634	-1.6141368282083	0.00102546308318397	-0.681474868104967	-2.31277994511018	-1.79707663417852	-1.43119702223808	-0.284206718466178	0.286257644632546	-0.911329703598368	-0.451620032611567	-2.51674896297799	-2.10881092724238	obs_tr	exponential	exponential	NA	NA	NA	27
-0.717879085801542	0.143153491429985	-1.49993998675952	NA	-2.19308716731946	1538.1298402206	-1.68534673681144	-0.10348054518907	-0.687097034860887	-2.13232351130812	-1.96583403122537	-1.4048594423975	-0.546597472590395	0.339636382212255	-0.917113355502099	-0.457080714219674	-2.47079773729248	-1.79384928532377	unobs_tr	exponential	exponential	NA	NA	NA	27
-0.717879085801542	0.143153491429985	-1.49993998675952	NA	-2.19308716731946	2134.60101084284	-1.61718246612005	0.00113127582991128	-0.67262329536602	-2.94433742359014	-1.80031798773372	-1.43404694450637	-0.284101141809295	0.286363693469118	-0.902460012814625	-0.442786577917416	-3.14795316981809	-2.74072167736219	obs_trx	exponential	exponential	NA	NA	NA	27
-0.717879085801542	0.143153491429985	-1.49993998675952	NA	-2.19308716731946	1638.15214620983	-1.36486841620606	-0.0705320632619969	-0.665206158654866	-3.64380143068743	-1.54376924753459	-1.18596758487753	-0.372891927926943	0.23182780140295	-0.89505370596552	-0.435358611344212	-3.99911033215722	-3.28849252921763	unobs_trx	exponential	exponential	NA	NA	NA	27
-0.717879085801542	0.143153491429985	-1.49993998675952	NA	-2.19308716731946	1206.6085620522	-1.5864574478739	2.11983176300858e-05	-0.764364667676654	NA	-1.77623906652807	-1.39667582921973	-0.285217773968134	0.285260170603394	-1.05277571268896	-0.475953622664353	NA	NA	obs_nx	exponential	exponential	NA	NA	NA	27
-0.717879085801542	0.143153491429985	-1.49993998675952	NA	-2.19308716731946	1320.41397411684	-1.27209930220623	-0.0647566367738148	-0.702820453347556	NA	-1.43911350931867	-1.1050850950938	-0.34024346777273	0.210730194225101	-0.9467823384434	-0.458858568251712	NA	NA	unobs_nx	exponential	exponential	NA	NA	NA	27
-0.717879085801542	0.143153491429985	-1.49993998675952	NA	-2.19308716731946	3905.07488846843	-1.65307194569654	0.000153233622043698	-0.734624812689939	-2.21307493559095	-1.95545081473674	-1.35069307665635	-0.293176434314892	0.293482901558979	-0.907039612731337	-0.56221001264854	-2.32921150097041	-2.0969383702115	obs	weibull	exponential	-0.0280131542867795	-0.150521391636159	0.0944950830626002	27
-0.717879085801542	0.143153491429985	-1.49993998675952	NA	-2.19308716731946	3445.93570889932	-1.56872005541673	-0.107807794214329	-0.722242819982186	-2.17559652290444	-1.99305401547918	-1.14438609535427	-0.524856060009141	0.309240471580484	-0.894942155924103	-0.549543484040269	-2.30182338184947	-2.04936966395942	unobs	weibull	exponential	0.0382399153583663	-0.150899867470895	0.227379698187628	27
-0.717879085801542	0.143153491429985	-1.49993998675952	NA	-2.19308716731946	1998.20927967352	-1.65868695485088	0.000712779694438185	-0.690006417565413	-2.30975476319875	-1.96239562891203	-1.35497828078972	-0.291269472811147	0.292695032200023	-0.927581849556751	-0.452430985574074	-2.51464878812183	-2.10486073827567	obs_tr	weibull	exponential	-0.0233722709525179	-0.147147941092508	0.100403399187472	27
-0.717879085801542	0.143153491429985	-1.49993998675952	NA	-2.19308716731946	1564.02154435753	-1.25933799207705	-7.71600576660485	-0.628342410612284	-1.63296742269284	-1.78642479830993	-0.732251185844172	NA	NA	-0.847632623356997	-0.409052197867572	-1.83773004898945	-1.42820479639623	unobs_tr	weibull	exponential	0.367607968201277	-0.00267605911489927	0.737891995517452	27
-0.717879085801542	0.143153491429985	-1.49993998675952	NA	-2.19308716731946	2136.47354710523	-1.65996568458538	0.000508506104114445	-0.680497830928314	-2.94163608217765	-1.96387651954726	-1.35605484962349	-0.291220640829253	0.292237653037482	-0.917689404943012	-0.443306256913615	-3.1461251576125	-2.73714700674281	obs_trx	weibull	exponential	-0.0224171175003783	-0.146186010339436	0.101351775338679	27
-0.717879085801542	0.143153491429985	-1.49993998675952	NA	-2.19308716731946	1640.06857856983	-1.33513075789659	-0.0705379229562021	-0.65627812862564	-3.64641769957576	-1.59937352694665	-1.07088798884653	-0.36749530081101	0.226419454898605	-0.890832974692856	-0.421723282558425	-4.00197871808355	-3.29085668106796	unobs_trx	weibull	exponential	0.0187218679455138	-0.107652096629994	0.145095832521021	27
-0.717879085801542	0.143153491429985	-1.49993998675952	NA	-2.19308716731946	1208.31990934099	-1.64806242669758	-0.000629733542581137	-0.789844472032074	NA	-1.95084311289087	-1.34528174050429	-0.295869392079648	0.294609924994486	-1.1031302108069	-0.476558733257253	NA	NA	obs_nx	weibull	exponential	-0.0344234429560829	-0.160795893935822	0.0919490080236564	27
-0.717879085801542	0.143153491429985	-1.49993998675952	NA	-2.19308716731946	1322.39796553457	-1.26140166208959	-0.0643608871596356	-0.697909492246347	NA	-1.49520826855939	-1.02759505561979	-0.337893015509309	0.209171241190037	-0.951646532552233	-0.444172451940461	NA	NA	unobs_nx	weibull	exponential	0.00739862942806081	-0.107111157166869	0.12190841602299	27
-0.717879085801542	0.143153491429985	-1.49993998675952	NA	-2.19308716731946	3905.49192971451	-1.50480134344436	0.0112207403903591	-0.741241522522558	-2.21078921766979	-1.80182818706644	-1.20777449982229	-0.291872466717315	0.314313947498033	-0.914383499768277	-0.56809954527684	-2.32692257889493	-2.09465585644466	obs	loglogistic	exponential	0.0101335924844439	-0.111167196491414	0.131434381460302	27
-0.717879085801542	0.143153491429985	-1.49993998675952	NA	-2.19308716731946	3446.98915411644	-1.44241544610572	-0.0965236805702402	-0.726425722705658	-2.17236959146992	-1.86655991684381	-1.01827097536763	-0.526797957470297	0.333750596329817	-0.89985552778853	-0.552995917622785	-2.29842820502496	-2.04631097791487	unobs	loglogistic	exponential	0.0737620706286674	-0.119907543355536	0.267431684612871	27
-0.717879085801542	0.143153491429985	-1.49993998675952	NA	-2.19308716731946	1998.69630761505	-1.51181849157189	0.0117802024077664	-0.702154131474864	-2.30547523861537	-1.81094666100341	-1.21269032214038	-0.290084672987174	0.313645077802707	-0.942271825964084	-0.462036436985644	-2.51046510597636	-2.10048537125437	obs_tr	loglogistic	exponential	0.0137144032095146	-0.108624769015962	0.136053575434991	27
-0.717879085801542	0.143153491429985	-1.49993998675952	NA	-2.19308716731946	1540.82989709976	-1.45631419110606	-0.105727288403786	-0.67158273605216	-2.11346364921414	-1.91713383521961	-0.995494546992498	-0.54771152275394	0.336256945946367	-0.908601615830354	-0.434563856273966	-2.44822276681581	-1.77870453161247	unobs_tr	loglogistic	exponential	0.0951012878853738	-0.121516082999923	0.311718658770671	27
-0.717879085801542	0.143153491429985	-1.49993998675952	NA	-2.19308716731946	2136.97602370084	-1.5136677259447	0.0118985929346255	-0.692569655528852	-2.93736547244187	-1.81302251207996	-1.21431293980944	-0.289679404839303	0.313476590708554	-0.932386493417485	-0.452752817640218	-3.14195549349564	-2.73277545138809	obs_trx	loglogistic	exponential	0.0145390559899164	-0.107792755882537	0.13687086786237	27
-0.717879085801542	0.143153491429985	-1.49993998675952	NA	-2.19308716731946	1642.34026186439	-1.17922258075491	-0.05676055734472	-0.669299090798749	-3.63475980220453	-1.44253616755531	-0.915908993954512	-0.365967881096087	0.252446766406647	-0.90875913781062	-0.429839043786877	-3.99010410358119	-3.27941550082787	unobs_trx	loglogistic	exponential	0.0619010102194519	-0.0642373754849014	0.188039395923805	27
-0.717879085801542	0.143153491429985	-1.49993998675952	NA	-2.19308716731946	1208.62699687651	-1.49451623832775	0.0108943240553633	-0.813229468265749	NA	-1.79306087468915	-1.19597160196635	-0.294755076845413	0.316543724956139	-1.13120386120595	-0.495255075325551	NA	NA	obs_nx	loglogistic	exponential	0.00271021291037871	-0.121963941705852	0.127384367526609	27
-0.717879085801542	0.143153491429985	-1.49993998675952	NA	-2.19308716731946	1325.05379676685	-1.09104537841481	-0.050195658589152	-0.717638881617972	NA	-1.32401567869025	-0.85807507813937	-0.335888389953148	0.235497072774844	-0.978052735837908	-0.457225027398035	NA	NA	unobs_nx	loglogistic	exponential	0.0538220755676438	-0.0590570114928811	0.166701162628169	27
-0.162248958833516	0.633089503273368	-1.49993998675952	NA	-2.19308716731946	3406.51224866377	-1.67891123086302	0.782353431243133	-0.162794612468204	-2.24281368917823	-1.88127763211904	-1.476544829607	0.540759933397547	1.02394692908872	-0.323628747824638	-0.00196047711176967	-2.37502255166381	-2.11060482669264	obs	exponential	exponential	NA	NA	NA	28
-0.162248958833516	0.633089503273368	-1.49993998675952	NA	-2.19308716731946	2830.54733985921	-1.73659174513958	0.828583492893482	-0.164081214656026	-2.21738090426955	-2.01612781495	-1.45705567532915	0.482172924559637	1.17499406122733	-0.324944176767905	-0.00321825254414662	-2.36110972385539	-2.07365208468371	unobs	exponential	exponential	NA	NA	NA	28
-0.162248958833516	0.633089503273368	-1.49993998675952	NA	-2.19308716731946	1788.4465786982	-1.70420807492306	0.782448541983019	-0.106664578658165	-2.35857706334443	-1.91635923187762	-1.49205691796849	0.540830636185246	1.02406644778079	-0.31600034821913	0.1026711909028	-2.60237517966994	-2.11477894701892	obs_tr	exponential	exponential	NA	NA	NA	28
-0.162248958833516	0.633089503273368	-1.49993998675952	NA	-2.19308716731946	1213.20850139393	-1.71535523400571	0.797806257554536	-0.106339140754492	-2.3519337353827	-2.08039879451384	-1.35031167349758	0.429716732561991	1.16589578254708	-0.315652379192852	0.102974097683868	-2.96851923999591	-1.73534823076948	unobs_tr	exponential	exponential	NA	NA	NA	28
-0.162248958833516	0.633089503273368	-1.49993998675952	NA	-2.19308716731946	1887.36368165697	-1.70552057042403	0.782768969448115	-0.103606615408722	-3.01083599694478	-1.91773166923939	-1.49330947160867	0.541175098863225	1.02436284003301	-0.312920243699693	0.10570701288225	-3.25445511915364	-2.76721687473593	obs_trx	exponential	exponential	NA	NA	NA	28
-0.162248958833516	0.633089503273368	-1.49993998675952	NA	-2.19308716731946	1251.52253396935	-1.4001260481778	0.603654480627813	-0.107823096183434	-4.60444161928962	-1.60662330436603	-1.19362879198958	0.349099585123404	0.858209376132222	-0.317138520884172	0.101492328517303	-5.30250177384716	-3.90638146473207	unobs_trx	exponential	exponential	NA	NA	NA	28
-0.162248958833516	0.633089503273368	-1.49993998675952	NA	-2.19308716731946	1265.16006203082	-1.64175220153734	0.781934460272444	-0.2489987388456	NA	-1.85614191105702	-1.42736249201765	0.54033973286581	1.02352918767908	-0.487390287802124	-0.0106071898890759	NA	NA	obs_nx	exponential	exponential	NA	NA	NA	28
-0.162248958833516	0.633089503273368	-1.49993998675952	NA	-2.19308716731946	1158.51256328518	-1.35494645500618	0.585070344926128	-0.13664726668968	NA	-1.55466303169708	-1.15522987831529	0.33770206252048	0.832438627331776	-0.348671181654259	0.0753766482748999	NA	NA	unobs_nx	exponential	exponential	NA	NA	NA	28
-0.162248958833516	0.633089503273368	-1.49993998675952	NA	-2.19308716731946	3408.51223706229	-1.67926548405852	0.78254909889359	-0.162845161046965	-2.2428043797628	-1.97175553806066	-1.38677543005639	0.530282899038478	1.0348152987487	-0.323713677172292	-0.00197664492163843	-2.37502171245053	-2.11058704707506	obs	weibull	exponential	-0.000176019475221762	-0.10553409507892	0.105182056128476	28
-0.162248958833516	0.633089503273368	-1.49993998675952	NA	-2.19308716731946	2832.5436709326	-1.72765324094204	0.825764473481191	-0.16377834259408	-2.21749617452267	-2.12826686635403	-1.32703961553005	0.469188554289653	1.18234039267273	-0.324611457551113	-0.00294522763704658	-2.36119974260698	-2.07379260643836	unobs	weibull	exponential	0.00455945034024263	-0.143003016555868	0.152121917236353	28
-0.162248958833516	0.633089503273368	-1.49993998675952	NA	-2.19308716731946	1790.44652369275	-1.70472035557729	0.782893486577723	-0.106258172648172	-2.35887358884461	-2.00678702792661	-1.40265368322797	0.530573311451063	1.03521366170438	-0.315659706587016	0.103143361290672	-2.60270307770246	-2.11504409998676	obs_tr	weibull	exponential	-0.000202767411302062	-0.10570338741938	0.105297852596776	28
-0.162248958833516	0.633089503273368	-1.49993998675952	NA	-2.19308716731946	1215.20285742692	-1.70492594820521	0.79454581476071	-0.106279457560279	-2.35048606388886	-2.15584069151519	-1.25401120489522	0.420017006463187	1.16907462305823	-0.314719366079831	0.102160450959273	-2.96717078012881	-1.73380134764892	unobs_tr	weibull	exponential	0.00566651525560883	-0.137662829807214	0.148995860318432	28
-0.162248958833516	0.633089503273368	-1.49993998675952	NA	-2.19308716731946	1889.36366266346	-1.70600051266291	0.782931203924788	-0.103594895671913	-3.01084124987823	-2.00828550324538	-1.40371552208045	0.530599967838239	1.03526244001134	-0.313013755934125	0.1058239645903	-3.25447878005472	-2.76720371970174	obs_trx	weibull	exponential	-0.000235238595469808	-0.105745926346894	0.105275449155954	28
-0.162248958833516	0.633089503273368	-1.49993998675952	NA	-2.19308716731946	1253.52253028313	-1.40030931158175	0.603694658501191	-0.107819681238966	-4.60435949915832	-1.6764241557519	-1.12419446741161	0.345223001764903	0.862166315237478	-0.317241775811362	0.101602413333429	-5.30239159001025	-3.90632740830638	unobs_trx	weibull	exponential	-0.000110317029890859	-0.112986767577641	0.112766133517859	28
-0.162248958833516	0.633089503273368	-1.49993998675952	NA	-2.19308716731946	1267.15782247534	-1.64663939009111	0.783682420544044	-0.249574518824218	NA	-1.94215781481198	-1.35112096537025	0.530821553114152	1.03654328797394	-0.489766541702041	-0.00938249594639459	NA	NA	obs_nx	weibull	exponential	-0.00254852166927956	-0.108122932761814	0.103025889423255	28
-0.162248958833516	0.633089503273368	-1.49993998675952	NA	-2.19308716731946	1160.51210892532	-1.35681568255623	0.585510023211162	-0.136781853848982	NA	-1.62066886448047	-1.09296250063199	0.334408631555805	0.836611414866519	-0.349434936703058	0.0758712290050937	NA	NA	unobs_nx	weibull	exponential	-0.00119890429052193	-0.111119374752016	0.108721566170972	28
-0.162248958833516	0.633089503273368	-1.49993998675952	NA	-2.19308716731946	3409.32765373163	-1.50253844611379	0.822642493517098	-0.161274797676445	-2.24354992622792	-1.78539920320693	-1.21967768902064	0.563427896798453	1.08185709023574	-0.325652168010366	0.00310257265747513	-2.37672736619069	-2.11037248626515	obs	loglogistic	exponential	0.0590619934092677	-0.0449456644269303	0.163069651245466	28
-0.162248958833516	0.633089503273368	-1.49993998675952	NA	-2.19308716731946	2832.36713545069	-1.53674441135034	0.871811587477388	-0.159968186064117	-2.21801621162854	-1.91914659051689	-1.15434223218379	0.513346849727631	1.23027632522715	-0.323310258162435	0.00337388603420069	-2.36240493631702	-2.07362748694006	unobs	loglogistic	exponential	0.0776503873421765	-0.074397096789549	0.229697871473902	28
-0.162248958833516	0.633089503273368	-1.49993998675952	NA	-2.19308716731946	1791.21333004802	-1.53067228225467	0.821998249569696	-0.0992389829427476	-2.36208364031719	-1.824179178569	-1.23716538594035	0.562762824046863	1.08123367509253	-0.316844772247549	0.118366806362054	-2.60752374311537	-2.11664353751902	obs_tr	loglogistic	exponential	0.0587913440772467	-0.045379943694113	0.162962631848606	28
-0.162248958833516	0.633089503273368	-1.49993998675952	NA	-2.19308716731946	1214.99827195612	-1.52814365882963	0.849117244728233	-0.095757160046371	-2.32660313544699	-1.97241463714143	-1.08387268051783	0.468661677477983	1.22957281197848	-0.310179162297288	0.118664842204546	-2.93466700883898	-1.718539262055	unobs_tr	loglogistic	exponential	0.0791480646316548	-0.0695012758637291	0.227797405127039	28
-0.162248958833516	0.633089503273368	-1.49993998675952	NA	-2.19308716731946	1890.12713766289	-1.5318476670917	0.822335021311562	-0.0959964867300654	-3.0145541912869	-1.82546289709998	-1.23823243708343	0.563117498919314	1.08155254370381	-0.313608518722062	0.121615545261932	-3.25982447544282	-2.76928390713098	obs_trx	loglogistic	exponential	0.0587089639881817	-0.045437288290971	0.162855216267334	28
-0.162248958833516	0.633089503273368	-1.49993998675952	NA	-2.19308716731946	1254.07320663446	-1.20533747649017	0.651822794637112	-0.0943298693764785	-4.60321934241956	-1.47340594254477	-0.937269010435564	0.384107534019103	0.91953805525512	-0.314384729330003	0.125724990577046	-5.30194858772724	-3.90449009711187	unobs_trx	loglogistic	exponential	0.0738929735475837	-0.0393351027553751	0.187121049850543	28
-0.162248958833516	0.633089503273368	-1.49993998675952	NA	-2.19308716731946	1267.96373815521	-1.46557382518308	0.823715749230599	-0.254130287865693	NA	-1.75357744722254	-1.17757020314362	0.563893249297744	1.08353824916345	-0.505421795827562	-0.00283877990382414	NA	NA	obs_nx	loglogistic	exponential	0.0572090707952573	-0.0469594248138526	0.161377566404367	28
-0.162248958833516	0.633089503273368	-1.49993998675952	NA	-2.19308716731946	1161.24297980822	-1.15872377157016	0.633128206523494	-0.125775549050854	NA	-1.41530836621759	-0.902139176922736	0.372288159943172	0.893968253103816	-0.350027878096322	0.0984767799946133	NA	NA	unobs_nx	loglogistic	exponential	0.0729814650369027	-0.0366267872080117	0.182589717281817	28
0.40088934963569	0.764365533366799	-1.49993998675952	NA	-2.19308716731946	2860.90406134965	-1.75662997558839	0.962206975729593	0.446834462340897	-2.23969845627153	-2.00202952445914	-1.51123042671763	0.698887006802155	1.22552694465703	0.285266124275861	0.608402800405933	-2.38857207539058	-2.09082483715247	obs	exponential	exponential	NA	NA	NA	29
0.40088934963569	0.764365533366799	-1.49993998675952	NA	-2.19308716731946	2254.7436686091	-1.78782891992678	0.973385694373689	0.443341974406142	-2.21320647678829	-2.14238244135776	-1.43327539849581	0.572026111972866	1.37474527677451	0.281558130911948	0.605125817900336	-2.37413811975943	-2.05227483381715	unobs	exponential	exponential	NA	NA	NA	29
0.40088934963569	0.764365533366799	-1.49993998675952	NA	-2.19308716731946	1464.9663463375	-1.79625634148612	0.963536385685304	0.51941847753031	-2.37142526008217	-2.05284962350697	-1.53966305946527	0.700217784633306	1.2268549867373	0.313117029227341	0.725719925833279	-2.6475688320474	-2.09528168811695	obs_tr	exponential	exponential	NA	NA	NA	29
0.40088934963569	0.764365533366799	-1.49993998675952	NA	-2.19308716731946	859.479674200191	-1.77975194803693	0.940793247602123	0.519223408699452	-2.36759554662399	-2.43843119874216	-1.12107269733171	0.388832816481072	1.49275367872317	0.312587918736747	0.725858898662156	-3.74462178122239	-0.990569312025591	unobs_tr	exponential	exponential	NA	NA	NA	29
0.40088934963569	0.764365533366799	-1.49993998675952	NA	-2.19308716731946	1552.7266839632	-1.78979732915993	0.963539243664544	0.507468066850643	-3.08438513941797	-2.04615326104292	-1.53344139727694	0.700204517061966	1.22687397026712	0.301102694434472	0.713833439266813	-3.36189638407139	-2.80687389476455	obs_trx	exponential	exponential	NA	NA	NA	29
0.40088934963569	0.764365533366799	-1.49993998675952	NA	-2.19308716731946	861.530665746811	-1.42644686879981	0.703747027418072	0.527459120109659	-13.0784644802664	-1.67514158466449	-1.17775215293513	0.42983544318408	0.977658611652063	0.321140428788122	0.733777811431195	-65.4586491407063	39.3017201801735	unobs_trx	exponential	exponential	NA	NA	NA	29
0.40088934963569	0.764365533366799	-1.49993998675952	NA	-2.19308716731946	1089.93242296504	-1.77532926308874	0.96296473549164	0.481220710809447	NA	-2.03594329610231	-1.51471523007516	0.699622014209344	1.22630745677394	0.2555426198468	0.706898801772093	NA	NA	obs_nx	exponential	exponential	NA	NA	NA	29
0.40088934963569	0.764365533366799	-1.49993998675952	NA	-2.19308716731946	859.527865503069	-1.42645162869706	0.703756506403583	0.527462695304915	NA	-1.67514589783522	-1.17775735955891	0.429845962251082	0.977667050556083	0.321143593649252	0.733781796960579	NA	NA	unobs_nx	exponential	exponential	NA	NA	NA	29
0.40088934963569	0.764365533366799	-1.49993998675952	NA	-2.19308716731946	2862.78955247825	-1.72160163195861	0.947542140524374	0.444144066884354	-2.23810042548769	-2.0355690656368	-1.40763419828041	0.675270252481886	1.21981402856686	0.283192213665185	0.605095920103523	-2.38667059789399	-2.08953025308138	obs	weibull	exponential	0.0165442258171319	-0.0789505489409404	0.112039000575204	29
0.40088934963569	0.764365533366799	-1.49993998675952	NA	-2.19308716731946	2256.51157804587	-1.72460807461701	0.948065192065749	0.439088970960096	-2.20999905050532	-2.15182849437873	-1.2973876548553	0.545296761653907	1.35083362247759	0.278871714218541	0.599306227701651	-2.37043845156313	-2.04955964944751	unobs	weibull	exponential	0.0309698039501611	-0.0951930266549205	0.157132634555243	29
0.40088934963569	0.764365533366799	-1.49993998675952	NA	-2.19308716731946	1466.91103131499	-1.77080548517555	0.953691527239944	0.515283909793392	-2.36935164634317	-2.1028316288972	-1.43877934145391	0.679755095968421	1.22762795851147	0.307694936922264	0.722872882664519	-2.64573478265317	-2.09296851003316	obs_tr	weibull	exponential	0.0115712430189043	-0.0845574739134743	0.107699959951283	29
0.40088934963569	0.764365533366799	-1.49993998675952	NA	-2.19308716731946	861.366678294719	-1.75260639329501	0.936925130052028	0.51144716364093	-2.31701563821338	-2.41649448535006	-1.08871830123997	0.389277331522929	1.48457292858113	0.303548581086648	0.719345746195212	-3.66073404898857	-0.973297227438193	unobs_tr	weibull	exponential	0.0217660659195433	-0.106647776682786	0.150179908521873	29
0.40088934963569	0.764365533366799	-1.49993998675952	NA	-2.19308716731946	1554.66153675663	-1.76184233307699	0.95236086867918	0.502914199897594	-3.0817731264847	-2.09255666215857	-1.4311280039954	0.678737004702272	1.22598473265609	0.295765226007763	0.710063173787425	-3.35937800991614	-2.80416824305326	obs_trx	weibull	exponential	0.0125415135480949	-0.0835138248032413	0.108596851899431	29
0.40088934963569	0.764365533366799	-1.49993998675952	NA	-2.19308716731946	863.526723163563	-1.42200530806596	0.702455393354665	0.526234680370788	-14.2293100795902	-1.73172356880729	-1.11228704732464	0.423131539696635	0.981779247012695	0.315969944338625	0.736499416402951	-107.398529077308	78.9399089181275	unobs_trx	weibull	exponential	0.00228099391705387	-0.097200050020466	0.101762037854574	29
0.40088934963569	0.764365533366799	-1.49993998675952	NA	-2.19308716731946	1091.84504047527	-1.74279915396844	0.950001702217963	0.475680224552332	NA	-2.07665112830743	-1.40894717962945	0.676871138418684	1.22313226601724	0.250300022563716	0.701060426540949	NA	NA	obs_nx	weibull	exponential	0.0145406256273131	-0.0815746494853536	0.11065590073998	29
0.40088934963569	0.764365533366799	-1.49993998675952	NA	-2.19308716731946	861.525830522516	-1.42217791979008	0.702425948901939	0.526470927484472	NA	-1.73193526952614	-1.11242057005402	0.42309221735791	0.981759680445967	0.316187729926631	0.736754125042312	NA	NA	unobs_nx	weibull	exponential	0.00229038280075436	-0.0971968349951715	0.10177760059668	29
0.40088934963569	0.764365533366799	-1.49993998675952	NA	-2.19308716731946	2866.63745536195	-1.49443456738313	0.957080197660545	0.453776305177687	-2.24383189615575	-1.79625259176827	-1.19261654299798	0.683475974810902	1.23068442051019	0.288385830760807	0.619166779594566	-2.3943631256119	-2.09330066669961	obs	loglogistic	exponential	0.0959738870484922	0.000655895935145784	0.191291878161839	29
0.40088934963569	0.764365533366799	-1.49993998675952	NA	-2.19308716731946	2258.19147092016	-1.47621242668959	0.93216791369385	0.447113307353616	-2.21446305544091	-1.88304544537131	-1.06937940800788	0.535727052346564	1.32860877504114	0.282474915865569	0.611751698841664	-2.37693585293524	-2.05199025794659	unobs	loglogistic	exponential	0.111556137734469	-0.0205759016616276	0.243688177130567	29
0.40088934963569	0.764365533366799	-1.49993998675952	NA	-2.19308716731946	1470.5012645153	-1.54767332997118	0.963487848408507	0.537882052700357	-2.38218083606626	-1.86729670175588	-1.22804995818647	0.688125794322175	1.23884990249484	0.321475927338353	0.75428817806236	-2.66120442207894	-2.10315725005358	obs_tr	loglogistic	exponential	0.0914610556029316	-0.00432153710453206	0.187243648310395	29
0.40088934963569	0.764365533366799	-1.49993998675952	NA	-2.19308716731946	862.827734006191	-1.51439410314361	0.927618140130278	0.531467355019575	-2.31122046615495	-2.16865419343536	-0.860134012851857	0.396013178459617	1.45922310180094	0.313207724677771	0.749726985361378	-3.64868869422668	-0.973752238083223	unobs_tr	loglogistic	exponential	0.103048581900363	-0.0300674860585066	0.236164649859233	29
0.40088934963569	0.764365533366799	-1.49993998675952	NA	-2.19308716731946	1558.29989429083	-1.53839462022593	0.962003104551361	0.524404479284975	-3.09414320643858	-1.85675961944076	-1.2200296210111	0.687008812226954	1.23699739687577	0.308335045331282	0.740473913238667	-3.37447552395289	-2.81381088892426	obs_trx	loglogistic	exponential	0.0925017058211565	-0.00320592459334545	0.188209336235658	29
0.40088934963569	0.764365533366799	-1.49993998675952	NA	-2.19308716731946	865.069141471903	-1.17538391797779	0.703536046870025	0.556751935959736	-14.1690125893995	-1.47596044066032	-0.874807395295262	0.418440897188669	0.988631196551381	0.333102167578708	0.780401704340764	-103.78956692143	75.4515417426307	unobs_trx	loglogistic	exponential	0.0892332444825617	-0.0108595944735553	0.189326083438679	29
0.40088934963569	0.764365533366799	-1.49993998675952	NA	-2.19308716731946	1095.57624938927	-1.52210937724251	0.960058518678674	0.498923227020914	NA	-1.84455105999069	-1.19966769449433	0.685481047682391	1.23463598967496	0.2612920221453	0.736554431896528	NA	NA	obs_nx	loglogistic	exponential	0.0939210873641711	-0.00182160321744509	0.189663777945787	29
0.40088934963569	0.764365533366799	-1.49993998675952	NA	-2.19308716731946	863.068266704893	-1.17571757632714	0.703468337779673	0.557751395756314	NA	-1.47632884739882	-0.875106305255469	0.418396468817523	0.988540206741823	0.334077577580568	0.78142521393206	NA	NA	unobs_nx	loglogistic	exponential	0.0892827549804456	-0.0108067268402575	0.189372236801149	29
0.416261166334152	-0.0420065177604556	-1.49993998675952	NA	-2.19308716731946	3281.12288108915	-1.58507171979699	-0.11717196646453	0.438207231302854	-2.19364365464128	-1.79531877325346	-1.37482466634051	-0.373230041732135	0.138886108803076	0.276272259380051	0.600142203225657	-2.33411692164655	-2.053170387636	obs	exponential	exponential	NA	NA	NA	30
0.416261166334152	-0.0420065177604556	-1.49993998675952	NA	-2.19308716731946	2717.52109769663	-1.71411243523611	-0.00782032511827428	0.433743746124322	-2.1480724001752	-2.01194045294885	-1.41628441752337	-0.409052854662576	0.393412204426028	0.271663906463489	0.595823585785156	-2.30080726681246	-1.99533753353794	unobs	exponential	exponential	NA	NA	NA	30
0.416261166334152	-0.0420065177604556	-1.49993998675952	NA	-2.19308716731946	1716.44744558695	-1.62410269999923	-0.116596816889316	0.507870182930164	-2.28423237948374	-1.85088393378378	-1.39732146621469	-0.372661192105498	0.139467558326866	0.290994806031199	0.724745559829129	-2.51928881017606	-2.04917594879142	obs_tr	exponential	exponential	NA	NA	NA	30
0.416261166334152	-0.0420065177604556	-1.49993998675952	NA	-2.19308716731946	1148.99914312221	-2.09096535439253	-0.0281000365611472	0.511044655684299	-1.67223734252382	-2.66488139059623	-1.51704931818882	-0.612354209889118	0.556154136766824	0.294146612000858	0.727942699367741	-2.10717259765439	-1.23730208739325	unobs_tr	exponential	exponential	NA	NA	NA	30
0.416261166334152	-0.0420065177604556	-1.49993998675952	NA	-2.19308716731946	1845.35675232497	-1.6095797412993	-0.116811966846858	0.482229565900738	-2.94823783160242	-1.83563097446028	-1.38352850813833	-0.372872896967254	0.139248963273537	0.265313205453637	0.699145926347839	-3.18513596323738	-2.71133969996747	obs_trx	exponential	exponential	NA	NA	NA	30
0.416261166334152	-0.0420065177604556	-1.49993998675952	NA	-2.19308716731946	1207.95439450767	-1.39942300613636	0.00622111979671049	0.502516609963984	-4.8173266422964	-1.62763953764942	-1.17120647462329	-0.26060594345675	0.273048183050171	0.285614944113426	0.719418275814542	-5.56828266344949	-4.06637062114332	unobs_trx	exponential	exponential	NA	NA	NA	30
0.416261166334152	-0.0420065177604556	-1.49993998675952	NA	-2.19308716731946	1147.17864277761	-1.5984999801464	-0.116913865930804	0.462342426017442	NA	-1.83638290863171	-1.36061705166109	-0.372979973993762	0.139152242132155	0.206279905514362	0.718404946520522	NA	NA	obs_nx	exponential	exponential	NA	NA	NA	30
0.416261166334152	-0.0420065177604556	-1.49993998675952	NA	-2.19308716731946	1127.53388461814	-1.38416538907112	0.00694466150357402	0.517941094451245	NA	-1.60880402196898	-1.15952675617325	-0.252449173752922	0.26633849676007	0.298564868048466	0.737317320854025	NA	NA	unobs_nx	exponential	exponential	NA	NA	NA	30
0.416261166334152	-0.0420065177604556	-1.49993998675952	NA	-2.19308716731946	3283.07492582722	-1.60781865545774	-0.118599352362569	0.440014255785951	-2.19471228193738	-1.90335119568814	-1.31228611522733	-0.378171778097978	0.14097307337284	0.276482558204658	0.603545953367244	-2.33587846213696	-2.05354610173781	obs	weibull	exponential	-0.0123778693715162	-0.123433275296747	0.0986775365537141	30
0.416261166334152	-0.0420065177604556	-1.49993998675952	NA	-2.19308716731946	2719.48758796273	-1.68569666482195	-0.00605137414354786	0.43187497340313	-2.14663736768733	-2.10714369051438	-1.26424963912952	-0.402056060036984	0.389953311749888	0.269476664211328	0.594273282594933	-2.29976506920725	-1.99350966616742	unobs	weibull	exponential	0.0155583620635737	-0.151706727530672	0.182823451657819	30
0.416261166334152	-0.0420065177604556	-1.49993998675952	NA	-2.19308716731946	1718.34408292729	-1.66007523494095	-0.11871829726524	0.514794548983913	-2.2882613513751	-1.9796891391616	-1.34046133072029	-0.379826251496956	0.142389656966477	0.291371046210189	0.738218051757636	-2.52545570454798	-2.05106699820221	obs_tr	weibull	exponential	-0.0182755484766623	-0.130095545889111	0.0935444489357865	30
0.416261166334152	-0.0420065177604556	-1.49993998675952	NA	-2.19308716731946	1150.85206915189	-1.99395670917918	-0.0203145635743468	0.499745296636178	-1.65039755512943	-2.71238009730818	-1.27553332105019	-0.588207031446281	0.547577904297588	0.280066302391383	0.719424290880972	-2.09678688766783	-1.20400822259103	unobs_tr	weibull	exponential	0.0519538387520825	-0.223169748924013	0.327077426428178	30
0.416261166334152	-0.0420065177604556	-1.49993998675952	NA	-2.19308716731946	1847.27831508292	-1.640417238457	-0.118651358752559	0.487418640418333	-2.95123665332877	-1.95704402442317	-1.32379045249083	-0.3791414428075	0.141838725302382	0.265021812848636	0.70981546798803	-3.18997422343502	-2.71249908322252	obs_trx	weibull	exponential	-0.015907388873734	-0.127586722220288	0.09577194447282	30
0.416261166334152	-0.0420065177604556	-1.49993998675952	NA	-2.19308716731946	1209.84842372435	-1.43070547045436	0.00512039014710044	0.510206238444136	-4.82303958752936	-1.73107472526625	-1.13033621564246	-0.266555050337657	0.276795830631858	0.284666866690074	0.735745610198199	-5.5752259640644	-4.07085321099432	unobs_trx	weibull	exponential	-0.0180953798589387	-0.127176799953237	0.09098604023536	30
0.416261166334152	-0.0420065177604556	-1.49993998675952	NA	-2.19308716731946	1149.11474992247	-1.62725990832967	-0.118616103533881	0.468597263291527	NA	-1.95716581170254	-1.2973540049568	-0.378719109799283	0.141486902731522	0.204539155783643	0.732655370799412	NA	NA	obs_nx	weibull	exponential	-0.0144195878094829	-0.126548960741125	0.0977097851221594	30
0.416261166334152	-0.0420065177604556	-1.49993998675952	NA	-2.19308716731946	1129.38695107608	-1.42021887064959	0.00574278750528405	0.527788602794286	NA	-1.71613586496169	-1.1243018763375	-0.259070430297978	0.270556005308546	0.298091421354251	0.757485784234321	NA	NA	unobs_nx	weibull	exponential	-0.0207263883405297	-0.127009885765692	0.0855571090846323	30
0.416261166334152	-0.0420065177604556	-1.49993998675952	NA	-2.19308716731946	3283.30753673585	-1.43206583654535	-0.119134218453791	0.443943295552786	-2.19704931583037	-1.72477014906189	-1.13936152402881	-0.388952320074764	0.150683883167182	0.278374272750199	0.609512318355373	-2.3391518105914	-2.05494682106933	obs	loglogistic	exponential	0.0369783149745416	-0.0733285958187922	0.147285225767875	30
0.416261166334152	-0.0420065177604556	-1.49993998675952	NA	-2.19308716731946	2719.71615635804	-1.52090378317525	0.00169763551214925	0.435180638752248	-2.1481175872272	-1.93933140693737	-1.10247615941313	-0.405665824913903	0.409061095938201	0.271010373061128	0.599350904443369	-2.30219725719974	-1.99403791725466	unobs	loglogistic	exponential	0.0655941255949679	-0.106829139184838	0.238017390374774	30
0.416261166334152	-0.0420065177604556	-1.49993998675952	NA	-2.19308716731946	1718.46966633442	-1.48500607385638	-0.119365070859809	0.525469587983817	-2.29433694671179	-1.80028803007814	-1.16972411763463	-0.390875061400823	0.152144919681205	0.297454207509521	0.753484968458113	-2.53323943774237	-2.0554344556812	obs_tr	loglogistic	exponential	0.0316015440545539	-0.0793043875812082	0.142507475690316	30
0.416261166334152	-0.0420065177604556	-1.49993998675952	NA	-2.19308716731946	1150.8798087364	-1.86381934204098	-0.00681563469850979	0.502738558560592	-1.64700953788445	-2.58839372768431	-1.13924495639765	-0.587871654140167	0.574240384743148	0.281316852860516	0.724160264260668	-2.09413648097812	-1.19988259479077	unobs_tr	loglogistic	exponential	0.0946226562649875	-0.188810685973058	0.378055998503033	30
0.416261166334152	-0.0420065177604556	-1.49993998675952	NA	-2.19308716731946	1847.44641865922	-1.46607924266214	-0.119198117325218	0.496902097363962	-2.95673454102201	-1.77874769905027	-1.15341078627401	-0.390061895206081	0.151665660555645	0.269689873785982	0.724114320941943	-3.19727305749513	-2.71619602454889	obs_trx	loglogistic	exponential	0.033691550542029	-0.0770975440537055	0.144480645137764	30
0.416261166334152	-0.0420065177604556	-1.49993998675952	NA	-2.19308716731946	1210.27941103494	-1.22954659236346	0.00986644293346387	0.530208588777358	-4.83283605925174	-1.52772590971801	-0.931367275008915	-0.273822945809716	0.293555831676644	0.295185788912359	0.765231388642357	-5.58673839760954	-4.07893372089394	unobs_trx	loglogistic	exponential	0.0457140534670319	-0.0632506047655291	0.154678711699593	30
0.416261166334152	-0.0420065177604556	-1.49993998675952	NA	-2.19308716731946	1149.30695835329	-1.45575328405732	-0.119164435326289	0.481129449293037	NA	-1.78215998845516	-1.12934657965948	-0.389691856901889	0.151362986249311	0.208441189307179	0.753817709278895	NA	NA	obs_nx	loglogistic	exponential	0.0347566592274122	-0.0764124501241496	0.145925768578974	30
0.416261166334152	-0.0420065177604556	-1.49993998675952	NA	-2.19308716731946	1129.79961030125	-1.21681001142726	0.0104326635427699	0.55092613524566	NA	-1.51042752146534	-0.923192501389174	-0.26647413148122	0.28733945856676	0.310994638620642	0.790857631870678	NA	NA	unobs_nx	loglogistic	exponential	0.044377909265542	-0.0613862583547733	0.150142076885857	30
0.616366805508733	0.612889357842505	-1.49993998675952	NA	-2.19308716731946	2755.08329856627	-1.49793362569498	0.545660325593877	0.613565033260883	-2.19368907219164	-1.72833794245086	-1.26752930893909	0.295084415357619	0.796236235830135	0.450020703174914	0.777109363346851	-2.34669817182917	-2.04067997255411	obs	exponential	exponential	NA	NA	NA	31
0.616366805508733	0.612889357842505	-1.49993998675952	NA	-2.19308716731946	2144.77264532513	-1.44056240896525	0.422543253192924	0.608965834422555	-2.16091352437631	-1.73263349425578	-1.14849132367472	0.0728004767004604	0.772286029685387	0.445160366177031	0.77277130266808	-2.32608269662696	-1.99574435212566	unobs	exponential	exponential	NA	NA	NA	31
0.616366805508733	0.612889357842505	-1.49993998675952	NA	-2.19308716731946	1423.89810457859	-1.5169538749433	0.546363299672328	0.646743350030342	-2.29425051333989	-1.7593934392487	-1.2745143106379	0.295778084682901	0.796948514661756	0.438139246199525	0.855347453861159	-2.57070391820853	-2.01779710847124	obs_tr	exponential	exponential	NA	NA	NA	31
0.616366805508733	0.612889357842505	-1.49993998675952	NA	-2.19308716731946	813.101613286869	-1.66646281668941	0.507964856172709	0.630861066665042	-1.69661941518087	-2.23311118379343	-1.0998144495854	0.0384514374487695	0.977478274896648	0.420759026971964	0.840963106358121	-2.45447345998952	-0.938765370372217	unobs_tr	exponential	exponential	NA	NA	NA	31
0.616366805508733	0.612889357842505	-1.49993998675952	NA	-2.19308716731946	1515.20531507425	-1.51245726372814	0.545674085417817	0.639311681078889	-3.01445725282914	-1.75470008541932	-1.27021444203695	0.295098382697418	0.796249788138216	0.430655187541051	0.847968174616727	-3.29169219668386	-2.73722230897443	obs_trx	exponential	exponential	NA	NA	NA	31
0.616366805508733	0.612889357842505	-1.49993998675952	NA	-2.19308716731946	820.327025727806	-1.18097687972057	0.320715840239214	0.665606424213165	-13.9855448961429	-1.41493831450234	-0.947015444938803	0.0605374016658956	0.580894278812533	0.457035144043049	0.874177704383281	-98.8478689709686	70.8767791786828	unobs_trx	exponential	exponential	NA	NA	NA	31
0.616366805508733	0.612889357842505	-1.49993998675952	NA	-2.19308716731946	1062.03137536811	-1.47480820597635	0.54563497827296	0.571966695550079	NA	-1.72071049407144	-1.22890591788127	0.295059222259203	0.796210734286717	0.343731883912486	0.800201507187672	NA	NA	obs_nx	exponential	exponential	NA	NA	NA	31
0.616366805508733	0.612889357842505	-1.49993998675952	NA	-2.19308716731946	818.325975316063	-1.18083951645731	0.320272213177907	0.665886130402685	NA	-1.41477861573374	-0.946900417180875	0.0601176448944277	0.580426781461386	0.457310630258629	0.874461630546741	NA	NA	unobs_nx	exponential	exponential	NA	NA	NA	31
0.616366805508733	0.612889357842505	-1.49993998675952	NA	-2.19308716731946	2756.16303139785	-1.40881929140667	0.523704389112155	0.59966649127895	-2.18492406769578	-1.69109557211569	-1.12654301069765	0.280728537796522	0.766680240427789	0.437626823216208	0.761706159341692	-2.33693965632991	-2.03290847906165	obs	weibull	exponential	0.0470191961128659	-0.0480985386722344	0.142136930897966	31
0.616366805508733	0.612889357842505	-1.49993998675952	NA	-2.19308716731946	2146.77271227085	-1.44166090487992	0.423768044546591	0.608636668062626	-2.16056204505224	-1.80498777125075	-1.0783340385091	0.0726786168862772	0.774857472206905	0.442156040464856	0.775117295660395	-2.32729608576874	-1.99382800433574	unobs	weibull	exponential	-0.000156655479537234	-0.124769251659982	0.124455940700908	31
0.616366805508733	0.612889357842505	-1.49993998675952	NA	-2.19308716731946	1425.0926795273	-1.42649042577157	0.524889110549704	0.623318863407185	-2.28035791760896	-1.72654570393358	-1.12643514760956	0.281205952882602	0.768572268216806	0.416394817583324	0.830242909231047	-2.55584196721479	-2.00487386800314	obs_tr	weibull	exponential	0.0444832207219295	-0.0517490023529591	0.140715443796818	31
0.616366805508733	0.612889357842505	-1.49993998675952	NA	-2.19308716731946	815.048631586522	-1.64551708472618	0.509442397605964	0.62336553642844	-1.66529262559404	-2.23043453639769	-1.06059963305467	0.0406937338899898	0.978191061321938	0.406415769023977	0.840315303832902	-2.44992510116861	-0.880660150019465	unobs_tr	weibull	exponential	0.0187206383318458	-0.14311640467091	0.180557681334601	31
0.616366805508733	0.612889357842505	-1.49993998675952	NA	-2.19308716731946	1516.37111874131	-1.42108735484823	0.524355186855202	0.616141958296567	-3.00048173054437	-1.72032751502557	-1.12184719467089	0.280864877968512	0.767845495741891	0.409572775131867	0.822711141461266	-3.27662524844135	-2.72433821264739	obs_trx	weibull	exponential	0.0452185913004706	-0.0509532681011006	0.141390450702042	31
0.616366805508733	0.612889357842505	-1.49993998675952	NA	-2.19308716731946	822.023388220409	-1.22800896286607	0.324099013348315	0.682105892157554	-13.5181341544825	-1.52235582814231	-0.933662097589829	0.0563646714899969	0.591833355206632	0.459901132580046	0.904310651735062	-80.2348155946507	53.1985472856856	unobs_trx	weibull	exponential	-0.0274949949992731	-0.125365489849628	0.0703754998510821	31
0.616366805508733	0.612889357842505	-1.49993998675952	NA	-2.19308716731946	1062.92742946709	-1.37129349574818	0.521376127497897	0.547369525411694	NA	-1.66928151028936	-1.07330548120699	0.279527991734386	0.763224263261407	0.326222613412993	0.768516437410395	NA	NA	obs_nx	weibull	exponential	0.0520053901952707	-0.0439162545102634	0.147927034900805	31
0.616366805508733	0.612889357842505	-1.49993998675952	NA	-2.19308716731946	820.021759836572	-1.2278541906301	0.323905418107096	0.682325895674101	NA	-1.52218513766871	-0.933523243591489	0.0562164440536581	0.591594392160534	0.460135899538564	0.904515891809638	NA	NA	unobs_nx	weibull	exponential	-0.0271925055209138	-0.125067725568882	0.0706827145270541	31
0.616366805508733	0.612889357842505	-1.49993998675952	NA	-2.19308716731946	2759.87835285339	-1.19803417918161	0.540538469048086	0.600905504414704	-2.18570491674288	-1.47524792894618	-0.920820429417053	0.289893352628789	0.791183585467384	0.435462346243774	0.766348662585633	-2.33919662418956	-2.03221320929619	obs	loglogistic	exponential	0.122582396620236	0.0273004032447103	0.217864389995761	31
0.616366805508733	0.612889357842505	-1.49993998675952	NA	-2.19308716731946	2147.5184137608	-1.21950632093461	0.430593105956269	0.613555899809691	-2.16297551712535	-1.57695000888856	-0.862062632980663	0.0701975113650992	0.790988700547439	0.443600326136375	0.783511473483007	-2.33139163570826	-1.99455939854245	unobs	loglogistic	exponential	0.0717796190343966	-0.0567189880108194	0.200278226079613	31
0.616366805508733	0.612889357842505	-1.49993998675952	NA	-2.19308716731946	1428.79572998039	-1.21615613099259	0.541939381928711	0.627130046054249	-2.28265770533475	-1.51032718189743	-0.921985080087752	0.290485346422331	0.793393417435092	0.413355366967222	0.840904725141276	-2.56005302392867	-2.00526238674084	obs_tr	loglogistic	exponential	0.12020700270522	0.0240526433179649	0.216361362092476	31
0.616366805508733	0.612889357842505	-1.49993998675952	NA	-2.19308716731946	815.526009186044	-1.4610856239086	0.523942471169425	0.628380839892325	-1.63876055302319	-2.06610769279403	-0.856063555023161	0.0426797946117994	1.00520514772705	0.405601993409739	0.85115968637491	-2.39663296607571	-0.880888139970674	unobs_tr	loglogistic	exponential	0.0846491629984326	-0.0805208918008474	0.249819217797713	31
0.616366805508733	0.612889357842505	-1.49993998675952	NA	-2.19308716731946	1520.07843730917	-1.21077473790021	0.541503436674469	0.619514986973614	-3.00254286358422	-1.50419251499717	-0.91735696080325	0.290275869205965	0.792731004142972	0.406025612925176	0.833004361022052	-3.28064907618453	-2.72443665098391	obs_trx	loglogistic	exponential	0.120967509295523	0.0248788431302043	0.217056175460842	31
0.616366805508733	0.612889357842505	-1.49993998675952	NA	-2.19308716731946	823.301004423462	-0.978481614344075	0.332788726864502	0.698753549869936	-13.8779696881809	-1.2691731860677	-0.687790042620453	0.0532291277535145	0.612348325975489	0.46555002935915	0.931957070380723	-93.5799395390536	65.8240001626919	unobs_trx	loglogistic	exponential	0.0570427493783253	-0.0410292576938568	0.155114756450507	31
0.616366805508733	0.612889357842505	-1.49993998675952	NA	-2.19308716731946	1066.6437354109	-1.16132630112629	0.538014790258723	0.545166019324859	NA	-1.45432024235282	-0.868332359899771	0.288552443400991	0.787477137116456	0.313984298419039	0.776347740230678	NA	NA	obs_nx	loglogistic	exponential	0.126822278959966	0.0310191811975655	0.222625376722366	31
0.616366805508733	0.612889357842505	-1.49993998675952	NA	-2.19308716731946	821.299806040313	-0.978082757868644	0.332716272053862	0.698479675410364	NA	-1.26869978869145	-0.68746572704584	0.0532002535319045	0.61223229057582	0.465319438774004	0.931639912046724	NA	NA	unobs_nx	loglogistic	exponential	0.057177795631325	-0.0408845861010708	0.155240177363721	31
0.146465772762895	0.875371719710529	-1.49993998675952	NA	-2.19308716731946	3046.41693248417	-1.49600029530674	0.682880591420594	0.189132784177569	-2.24404661791765	-1.70673571241794	-1.28526487819553	0.445183817930835	0.920577364910352	0.0288414184857627	0.349424149869376	-2.38741569212384	-2.10067754371146	obs	exponential	exponential	NA	NA	NA	32
0.146465772762895	0.875371719710529	-1.49993998675952	NA	-2.19308716731946	2433.88037032109	-1.48587459274886	0.634749737478612	0.186963754810538	-2.21969362756716	-1.7654284502139	-1.20632073528382	0.289317454204829	0.980182020752394	0.0266079378523986	0.347319571768677	-2.37438147367865	-2.06500578145566	unobs	exponential	exponential	NA	NA	NA	32
0.146465772762895	0.875371719710529	-1.49993998675952	NA	-2.19308716731946	1591.18678970264	-1.532900400531	0.684670742087633	0.259020962668055	-2.36778738916004	-1.75528525806209	-1.31051554299991	0.446930343174881	0.922411141000385	0.0542427903903631	0.463799134945746	-2.63998667766234	-2.09558810065774	obs_tr	exponential	exponential	NA	NA	NA	32
0.146465772762895	0.875371719710529	-1.49993998675952	NA	-2.19308716731946	979.267159053171	-1.50315701608629	0.626078610621836	0.25795979743008	-2.32061530249178	-1.91387265989244	-1.09244137228014	0.251278108646071	1.0008791125976	0.0531158232467176	0.462803771613443	-3.29398414915544	-1.34724645582813	unobs_tr	exponential	exponential	NA	NA	NA	32
0.146465772762895	0.875371719710529	-1.49993998675952	NA	-2.19308716731946	1677.1343192637	-1.53081164672392	0.684040037001312	0.255970878982949	-3.0707784563074	-1.75307834934224	-1.30854494410561	0.446333028959136	0.921747045043488	0.051200993515618	0.46074076445028	-3.34323994722305	-2.79831696539175	obs_trx	exponential	exponential	NA	NA	NA	32
0.146465772762895	0.875371719710529	-1.49993998675952	NA	-2.19308716731946	995.304111863607	-1.23291454408849	0.489270154399586	0.253249670216053	-5.80474689311258	-1.45531358956628	-1.0105154986107	0.226540711240473	0.751999597558699	0.0484594787482996	0.458039861683806	-7.19401537206566	-4.4154784141595	unobs_trx	exponential	exponential	NA	NA	NA	32
0.146465772762895	0.875371719710529	-1.49993998675952	NA	-2.19308716731946	1195.36821092771	-1.52123602690473	0.683725031090209	0.237797392747424	NA	-1.74816258511143	-1.29430946869803	0.446012725624315	0.921437336556104	0.0136034498417947	0.461991335653053	NA	NA	obs_nx	exponential	exponential	NA	NA	NA	32
0.146465772762895	0.875371719710529	-1.49993998675952	NA	-2.19308716731946	966.593896932494	-1.22574341804205	0.486301850580292	0.253312856032599	NA	-1.44665049164403	-1.00483634444008	0.225529929919286	0.747073771241299	0.0479599898984811	0.458665722166717	NA	NA	unobs_nx	exponential	exponential	NA	NA	NA	32
0.146465772762895	0.875371719710529	-1.49993998675952	NA	-2.19308716731946	3047.39012113103	-1.4025801509623	0.651256755840201	0.184903453927042	-2.24169268977536	-1.66737216467808	-1.13778813724653	0.417750922763187	0.884762588917216	0.0286781933857587	0.341128714468325	-2.38364681417989	-2.09973856537084	obs	weibull	exponential	0.0506737414653817	-0.046084709681054	0.147432192611817	32
0.146465772762895	0.875371719710529	-1.49993998675952	NA	-2.19308716731946	2433.49826695612	-1.31718646223308	0.600779427410115	0.17967776171297	-2.21217327944334	-1.64221267070794	-0.992160253758213	0.284912399823837	0.916646454996392	0.0277099232152125	0.331645600210727	-2.36445289350609	-2.05989366538059	unobs	weibull	exponential	0.107388733817592	-0.0295743594671789	0.244351827102363	32
0.146465772762895	0.875371719710529	-1.49993998675952	NA	-2.19308716731946	1592.26472842657	-1.44035711847657	0.653938677300608	0.247813207722539	-2.36210800414178	-1.71917240062755	-1.1615418363256	0.419672630683844	0.888204723917371	0.0499594735663764	0.445666941878701	-2.63274656187324	-2.09146944641032	obs_tr	weibull	exponential	0.0480051390416069	-0.0490236532518094	0.145033931335023	32
0.146465772762895	0.875371719710529	-1.49993998675952	NA	-2.19308716731946	979.050417567085	-1.38120546239499	0.62377129792313	0.236264074894861	-2.12311904466088	-1.79441788201183	-0.967993042778145	0.258294910293146	0.989247685553114	0.0466558794368244	0.425872270352897	-3.04243211200742	-1.20380597731434	unobs_tr	weibull	exponential	0.111087553443511	-0.047198129951381	0.269373236838402	32
0.146465772762895	0.875371719710529	-1.49993998675952	NA	-2.19308716731946	1678.2071156358	-1.43882347618878	0.653815552542188	0.245348027426479	-3.06528698008228	-1.7174053067559	-1.16024164562167	0.419583069885591	0.888048035198786	0.04756143371639	0.443134621136567	-3.33616150121024	-2.79441245895432	obs_trx	weibull	exponential	0.0481355262950249	-0.0488822682572599	0.14515332084731	32
0.146465772762895	0.875371719710529	-1.49993998675952	NA	-2.19308716731946	996.328705725072	-1.15298435546352	0.474803921605038	0.240883057596512	-5.79163502812344	-1.41403402053244	-0.891934690394594	0.223842666169161	0.725765177040915	0.0449935764951661	0.436772538697857	-7.1807019030146	-4.40256815323228	unobs_trx	weibull	exponential	0.0524589537657491	-0.0508671402716093	0.155785047803108	32
0.146465772762895	0.875371719710529	-1.49993998675952	NA	-2.19308716731946	1196.40611522163	-1.42743061609328	0.653047980084386	0.226718241191025	NA	-1.70892153000118	-1.14593970218537	0.419018307884969	0.887077652283802	0.0121952706787463	0.441241211703304	NA	NA	obs_nx	weibull	exponential	0.0491217726745764	-0.0478958318492593	0.146139377198412	32
0.146465772762895	0.875371719710529	-1.49993998675952	NA	-2.19308716731946	967.645651396003	-1.14734433933384	0.471517433573976	0.241325224388867	NA	-1.406640973306	-0.888047705361678	0.222210971886147	0.720823895261805	0.0447809496212059	0.437869499156527	NA	NA	unobs_nx	weibull	exponential	0.0513204841060286	-0.0511731009796631	0.15381406919172	32
0.146465772762895	0.875371719710529	-1.49993998675952	NA	-2.19308716731946	3051.65525197321	-1.19824203792094	0.661985079846051	0.189024709987239	-2.24398850297616	-1.45635778977604	-0.940126286065837	0.421392527373515	0.902577632318588	0.0279460212026021	0.350103398771875	-2.38761192502963	-2.10036508092269	obs	loglogistic	exponential	0.121906120766232	0.025802756455209	0.218009485077255	32
0.146465772762895	0.875371719710529	-1.49993998675952	NA	-2.19308716731946	2435.08491545567	-1.10615989222081	0.614634089787029	0.18190610512662	-2.21093912376004	-1.41717356866081	-0.795146215780819	0.29573155299323	0.933536626580828	0.0260880821022074	0.337724128151032	-2.36450316964131	-2.05737507787876	unobs	loglogistic	exponential	0.19378261766419	0.0514413060588433	0.336123929269536	32
0.146465772762895	0.875371719710529	-1.49993998675952	NA	-2.19308716731946	1596.41882026383	-1.23845733245525	0.664910358189709	0.260044654012988	-2.36847092445324	-1.51100318840638	-0.965911476504121	0.423506170563187	0.906314545816231	0.0524863422086023	0.467602965817374	-2.64126699578397	-2.09567485312252	obs_tr	loglogistic	exponential	0.1194914401787	0.0231910126278306	0.215791867729569	32
0.146465772762895	0.875371719710529	-1.49993998675952	NA	-2.19308716731946	980.360556942753	-1.20553022569133	0.659466939846198	0.242309170602591	-2.01191062929777	-1.62882731955185	-0.782233131830813	0.279680521200593	1.0392533584918	0.0467213888590619	0.43789695234612	-2.83903960386244	-1.1847816547331	unobs_tr	loglogistic	exponential	0.206142159631823	0.0377719765596576	0.374512342703988	32
0.146465772762895	0.875371719710529	-1.49993998675952	NA	-2.19308716731946	1682.36698752804	-1.23661526691541	0.664627543987884	0.257187126744398	-3.07140886672396	-1.50890603735404	-0.964324496476779	0.423287627116513	0.905967460859256	0.0497036567952487	0.464670596693548	-3.34444592767839	-2.79837180576953	obs_trx	loglogistic	exponential	0.119719698108828	0.0234325215828522	0.216006874634804	32
0.146465772762895	0.875371719710529	-1.49993998675952	NA	-2.19308716731946	999.165641327697	-0.930257281994276	0.484901848388142	0.257569525092647	-5.78859213965367	-1.18623703724633	-0.674277526742216	0.225112578156176	0.744691118620108	0.0485980866495422	0.466540963535752	-7.17834907941018	-4.39883519989715	unobs_trx	loglogistic	exponential	0.13564588254011	0.0316137819575232	0.239677983122697	32
0.146465772762895	0.875371719710529	-1.49993998675952	NA	-2.19308716731946	1200.60418746617	-1.22503133401715	0.663361643315489	0.238273542109205	NA	-1.50101839645714	-0.949044271577156	0.422304851643301	0.904418434987678	0.0110328347095691	0.465514249508841	NA	NA	obs_nx	loglogistic	exponential	0.120666519542236	0.0243937495893628	0.216939289495109	32
0.146465772762895	0.875371719710529	-1.49993998675952	NA	-2.19308716731946	970.52837757778	-0.925093099058242	0.481989248431957	0.259101516688526	NA	-1.17965236242659	-0.670533835689891	0.223676544602312	0.740301952261603	0.0491082896498468	0.469094743727205	NA	NA	unobs_nx	loglogistic	exponential	0.134221868698418	0.0313062339668457	0.237137503429991	32
0.535105190705508	0.32879543909803	-1.49993998675952	NA	-2.19308716731946	3002.6883387462	-1.60312418765053	0.356392207477726	0.552497268026085	-2.20309398326552	-1.83357310234095	-1.3726752729601	0.100804189614094	0.611980225341358	0.389599821809367	0.715394714242803	-2.35064644635675	-2.05554152017429	obs	exponential	exponential	NA	NA	NA	33
0.535105190705508	0.32879543909803	-1.49993998675952	NA	-2.19308716731946	2377.24815315525	-1.42774296378349	0.0685429099351359	0.549404299173771	-2.18979052853914	-1.70818579013858	-1.1473001374284	-0.296183065271976	0.433268885142248	0.386310339221475	0.712498259126066	-2.35005125153766	-2.02952980554063	unobs	exponential	exponential	NA	NA	NA	33
0.535105190705508	0.32879543909803	-1.49993998675952	NA	-2.19308716731946	1577.37678076915	-1.63021928217244	0.357852505293536	0.598740533761108	-2.26928192581196	-1.87417198259702	-1.38626658174787	0.102198021265205	0.613506989321866	0.387183333333605	0.81029773418861	-2.52238661063674	-2.01617724098718	obs_tr	exponential	exponential	NA	NA	NA	33
0.535105190705508	0.32879543909803	-1.49993998675952	NA	-2.19308716731946	952.099548267164	-1.4345837462387	0.0694999010395493	0.595980301560359	-2.28896321693296	-1.79889316164466	-1.07027433083273	-0.287012682504934	0.426012484584033	0.384338000929967	0.807622602190752	-3.17235311590492	-1.405573317961	unobs_tr	exponential	exponential	NA	NA	NA	33
0.535105190705508	0.32879543909803	-1.49993998675952	NA	-2.19308716731946	1686.15529219046	-1.618111761196	0.356727171239788	0.578918573207576	-2.9552214768252	-1.86149935149561	-1.37472417089638	0.101133394923105	0.612320947556472	0.367310972300431	0.79052617411472	-3.21007138331811	-2.70037157033228	obs_trx	exponential	exponential	NA	NA	NA	33
0.535105190705508	0.32879543909803	-1.49993998675952	NA	-2.19308716731946	969.730659692769	-1.19979661096565	0.0639612424696535	0.601638633798123	-5.93069073523515	-1.43217597266637	-0.967417249264928	-0.205715372354509	0.333637857293816	0.390077769348162	0.813199498248083	-7.32239373140727	-4.53898773906302	unobs_trx	exponential	exponential	NA	NA	NA	33
0.535105190705508	0.32879543909803	-1.49993998675952	NA	-2.19308716731946	1119.22242722844	-1.62786295854551	0.356368000654574	0.596675152152414	NA	-1.88014590957403	-1.37558000751698	0.100800009831948	0.6119359914772	0.356869976159594	0.836480328145234	NA	NA	obs_nx	exponential	exponential	NA	NA	NA	33
0.535105190705508	0.32879543909803	-1.49993998675952	NA	-2.19308716731946	939.992862929939	-1.20264402551786	0.0636823158058767	0.617125384781027	NA	-1.43442497666276	-0.970863074372966	-0.204068792572031	0.331433424183785	0.404749914585359	0.829500854976694	NA	NA	unobs_nx	exponential	exponential	NA	NA	NA	33
0.535105190705508	0.32879543909803	-1.49993998675952	NA	-2.19308716731946	3003.90599746782	-1.5165935451014	0.341067645973335	0.543393003619242	-2.19749688746929	-1.80512174924477	-1.22806534095804	0.094805714317271	0.587329577629398	0.382735680112386	0.704050327126097	-2.34388170014346	-2.05111207479511	obs	weibull	exponential	0.0461405463183302	-0.0551335645225029	0.147414657159163	33
0.535105190705508	0.32879543909803	-1.49993998675952	NA	-2.19308716731946	2377.01076353727	-1.25243959407031	0.0669059807931734	0.527805752787765	-2.17224768592642	-1.58588355811836	-0.91899563002225	-0.261835988709497	0.395647950295844	0.370341255439191	0.685270250136338	-2.3306950790272	-2.01380029282564	unobs	weibull	exponential	0.111328109567665	-0.0370323036471402	0.259688522782469	33
0.535105190705508	0.32879543909803	-1.49993998675952	NA	-2.19308716731946	1578.71237343835	-1.54420064485108	0.342631901772561	0.581653859899114	-2.25969409068372	-1.8510872684863	-1.23731402121586	0.0954765018854641	0.589787301659658	0.373257790510932	0.790049929287297	-2.51153627020512	-2.00785191116232	obs_tr	weibull	exponential	0.04280097486678	-0.0592264166894269	0.144828366422987	33
0.535105190705508	0.32879543909803	-1.49993998675952	NA	-2.19308716731946	952.069078787152	-1.28928731357939	0.0680673308493569	0.553172881257646	-2.07125279359165	-1.66664697713685	-0.911927650021927	-0.272035780382566	0.40817044208128	0.350313909594748	0.756031852920545	-2.9224699019262	-1.2200356852571	unobs_tr	weibull	exponential	0.118489927893376	-0.0667143368980704	0.303694192684822	33
0.535105190705508	0.32879543909803	-1.49993998675952	NA	-2.19308716731946	1687.43582684831	-1.53065572958297	0.341898852615581	0.562987107368177	-2.94587729936085	-1.83556687665289	-1.22574458251304	0.0951628096403701	0.588634895590791	0.355347977254605	0.770626237481748	-3.19919911099528	-2.69255548772643	obs_trx	weibull	exponential	0.0445572121100014	-0.0573690575541985	0.146483481774201	33
0.535105190705508	0.32879543909803	-1.49993998675952	NA	-2.19308716731946	971.128023945525	-1.13327793394496	0.0614222377634961	0.581975743954687	-5.91261441262047	-1.40948367222436	-0.857072195665558	-0.197493761519846	0.320338237046838	0.373125878891711	0.790825609017663	-7.30432016275737	-4.52090866248358	unobs_trx	weibull	exponential	0.0409361208233407	-0.0618667554142154	0.143738997060897	33
0.535105190705508	0.32879543909803	-1.49993998675952	NA	-2.19308716731946	1120.54620374216	-1.53957322871757	0.342363413592398	0.575354909035473	NA	-1.8559665849644	-1.22317987247074	0.0953123221594826	0.589414505025313	0.34049972425737	0.810210093813576	NA	NA	obs_nx	weibull	exponential	0.0433839385620365	-0.0590910771978551	0.145858954321928	33
0.535105190705508	0.32879543909803	-1.49993998675952	NA	-2.19308716731946	941.460829291947	-1.13962507737119	0.0616369842773048	0.596747797085817	NA	-1.41642444524276	-0.862825709499625	-0.196118936530823	0.319392905085433	0.385984261441437	0.807511332730198	NA	NA	unobs_nx	weibull	exponential	0.0382235365132902	-0.063903212739966	0.140350285766546	33
0.535105190705508	0.32879543909803	-1.49993998675952	NA	-2.19308716731946	3007.20385371071	-1.32288342473727	0.342819112148182	0.541995381023355	-2.19664079155005	-1.60776786918368	-1.03799898029085	0.0870887184481955	0.598549505848169	0.378213554246965	0.705777207799746	-2.34428646147467	-2.04899512162544	obs	loglogistic	exponential	0.107540584699434	0.00655255619186468	0.208528613207003	33
0.535105190705508	0.32879543909803	-1.49993998675952	NA	-2.19308716731946	2378.78226055807	-1.06190349952732	0.054745924191655	0.533582814456875	-2.17362257332748	-1.39498265346105	-0.728824345593591	-0.288750061530015	0.398241909913325	0.373135067189922	0.694030561723829	-2.33354292563572	-2.01370222101924	unobs	loglogistic	exponential	0.175574283953765	0.0228219056733559	0.328326662234173	33
0.535105190705508	0.32879543909803	-1.49993998675952	NA	-2.19308716731946	1582.01774730991	-1.34882822210324	0.344257768568896	0.581679945305885	-2.25970994658666	-1.65091650241754	-1.04673994178894	0.0876754339945343	0.600840103143258	0.366931792889046	0.796428097722724	-2.51328867062387	-2.00613122254946	obs_tr	loglogistic	exponential	0.105038663203254	0.00350800102481895	0.206569325381689	33
0.535105190705508	0.32879543909803	-1.49993998675952	NA	-2.19308716731946	953.607030072974	-1.11971855687968	0.0556069491460887	0.559826250908484	-1.98501120202402	-1.51231075382173	-0.727126359937632	-0.308379852462907	0.419593750755084	0.351422997370609	0.76822950444636	-2.77718962592978	-1.19283277811826	unobs_tr	loglogistic	exponential	0.191343305574701	-0.00405128273535732	0.386737893884759	33
0.535105190705508	0.32879543909803	-1.49993998675952	NA	-2.19308716731946	1690.73952359195	-1.3362108829839	0.343850464315669	0.561730623248447	-2.94545460076755	-1.63665712077734	-1.03576464519046	0.0876051973805609	0.600095731250778	0.347481824162055	0.77597942233484	-3.20067227372538	-2.69023692780973	obs_trx	loglogistic	exponential	0.106028321521318	0.00457251434907792	0.207484128693557	33
0.535105190705508	0.32879543909803	-1.49993998675952	NA	-2.19308716731946	974.056536220533	-0.914933695996581	0.0503907471759577	0.603416985937245	-5.91156459053933	-1.19161961584079	-0.638247776152367	-0.222908177115387	0.323689671467303	0.383114081775512	0.823719890098978	-7.30092068681491	-4.52220849426376	unobs_trx	loglogistic	exponential	0.112961849851165	0.0103727461050176	0.215550953597312	33
0.535105190705508	0.32879543909803	-1.49993998675952	NA	-2.19308716731946	1123.85143602592	-1.34479726933613	0.344129369587305	0.574972545406193	NA	-1.65651471992421	-1.03307981874804	0.0875842366477138	0.600674502526895	0.330713031710075	0.819232059102312	NA	NA	obs_nx	loglogistic	exponential	0.105263062745692	0.00338066689023458	0.207145458601149	33
0.535105190705508	0.32879543909803	-1.49993998675952	NA	-2.19308716731946	944.369809026554	-0.921394917981219	0.0508846932283079	0.620768557720534	NA	-1.19862889682381	-0.644160939138627	-0.221342491531757	0.323111877988373	0.398354319019186	0.843182796421882	NA	NA	unobs_nx	loglogistic	exponential	0.110392740796441	0.00866366891984384	0.212121812673039	33
-0.489053435623646	-0.606496758759022	-1.49993998675952	NA	-2.19308716731946	3935.19830148828	-1.59411244377209	-0.598225989268574	-0.504108917350928	-2.23467949361794	-1.76908278923841	-1.41914209830577	-0.917813771720993	-0.278638206816154	-0.668572051886718	-0.339645782815139	-2.35141323621836	-2.11794575101753	obs	exponential	exponential	NA	NA	NA	34
-0.489053435623646	-0.606496758759022	-1.49993998675952	NA	-2.19308716731946	3488.67662415649	-1.63702256091603	-0.953665751333806	-0.509076023872273	-2.17765095174687	-1.85906512542987	-1.4149799964022	-1.58338333275935	-0.323948169908265	-0.67360195581068	-0.344550091933866	-2.30393419118646	-2.05136771230729	unobs	exponential	exponential	NA	NA	NA	34
-0.489053435623646	-0.606496758759022	-1.49993998675952	NA	-2.19308716731946	2004.33806570994	-1.60842028282422	-0.597541438360429	-0.467999203920039	-2.35125129251104	-1.79389882768391	-1.42294173796454	-0.917222084479945	-0.277860792240913	-0.695418796154707	-0.240579611685372	-2.54982058767945	-2.15268199734263	obs_tr	exponential	exponential	NA	NA	NA	34
-0.489053435623646	-0.606496758759022	-1.49993998675952	NA	-2.19308716731946	1559.65519679303	-1.67252774982489	-0.996396458206031	-0.472867699988803	-2.14064404941518	-1.93636137201392	-1.40869412763585	-1.71173549147406	-0.281057424937997	-0.70034172655114	-0.245393673426467	-2.4457361006422	-1.83555199818817	unobs_tr	exponential	exponential	NA	NA	NA	34
-0.489053435623646	-0.606496758759022	-1.49993998675952	NA	-2.19308716731946	2148.34088788573	-1.60687828495726	-0.597603220671057	-0.472034535776009	-2.94474461513454	-1.79225615237279	-1.42150041754174	-0.917284060814067	-0.277922380528047	-0.699458678360704	-0.244610393191313	-3.14346749715467	-2.7460217331144	obs_trx	exponential	exponential	NA	NA	NA	34
-0.489053435623646	-0.606496758759022	-1.49993998675952	NA	-2.19308716731946	1674.08504007521	-1.37786614014549	-0.570825504045071	-0.464957728480809	-3.51380762064154	-1.56023155475485	-1.19550072553613	-0.911046379239665	-0.230604628850477	-0.692396134944836	-0.237519322016783	-3.8354504247917	-3.19216481649138	unobs_trx	exponential	exponential	NA	NA	NA	34
-0.489053435623646	-0.606496758759022	-1.49993998675952	NA	-2.19308716731946	1145.34840981303	-1.58880150583291	-0.598259031154517	-0.520218847550708	NA	-1.78506388616802	-1.3925391254978	-0.917949112006516	-0.278568950302518	-0.812365248660973	-0.228072446440442	NA	NA	obs_nx	exponential	exponential	NA	NA	NA	34
-0.489053435623646	-0.606496758759022	-1.49993998675952	NA	-2.19308716731946	1296.39911235498	-1.28888845383235	-0.491763743290126	-0.466750557829972	NA	-1.4604981520444	-1.1172787556203	-0.781576697176634	-0.201950789403618	-0.71049973427152	-0.223001381388423	NA	NA	unobs_nx	exponential	exponential	NA	NA	NA	34
-0.489053435623646	-0.606496758759022	-1.49993998675952	NA	-2.19308716731946	3937.12904332897	-1.56184739335138	-0.588232046001413	-0.501721183637497	-2.23557292917814	-1.85839964203751	-1.26529514466525	-0.910576320744699	-0.265887771258128	-0.666506128676906	-0.336936238598088	-2.35242671035503	-2.11871914800125	obs	weibull	exponential	0.0174778392777177	-0.112358393469436	0.147314072024872	34
-0.489053435623646	-0.606496758759022	-1.49993998675952	NA	-2.19308716731946	2006.24013639822	-1.56986677373019	-0.585786466460856	-0.462845918345768	-2.35323780978381	-1.86915512028705	-1.27057842717332	-0.907167565818159	-0.264405367103552	-0.689680053114001	-0.236011783577535	-2.55182958605679	-2.15464603351083	obs_tr	weibull	exponential	0.0209302506122255	-0.109697806893201	0.151558308117652	34
-0.489053435623646	-0.606496758759022	-1.49993998675952	NA	-2.19308716731946	1560.12154758337	-1.42312002740777	-0.90880701967609	-0.439470206154439	-2.13655180700897	-1.84467460520239	-1.00156544961316	-1.57043045346853	-0.247183585883651	-0.657021756421645	-0.221918655887233	-2.44020376549986	-1.83289984851808	unobs_tr	weibull	exponential	0.142805842436392	-0.0903437595005858	0.37595544437337	34
-0.489053435623646	-0.606496758759022	-1.49993998675952	NA	-2.19308716731946	2150.24604950666	-1.56896496923125	-0.586024642985765	-0.466875251817736	-2.94674385443577	-1.86810615856988	-1.26982377989262	-0.907513887746795	-0.264535398224735	-0.693848835777131	-0.239901667858342	-3.14551262544359	-2.74797508342796	obs_trx	weibull	exponential	0.0206000680537544	-0.110034070764637	0.151234206872146	34
-0.489053435623646	-0.606496758759022	-1.49993998675952	NA	-2.19308716731946	1675.37434535317	-1.28557332182566	-0.541661665818058	-0.444491132675592	-3.51978532449606	-1.55409997046439	-1.01704667318693	-0.869203070502109	-0.214120261134007	-0.666545995256661	-0.222436270094524	-3.84085513171098	-3.19871551728113	unobs_trx	weibull	exponential	0.0598516483504408	-0.079355277415413	0.199058574116295	34
-0.489053435623646	-0.606496758759022	-1.49993998675952	NA	-2.19308716731946	1147.28895143874	-1.55995334242501	-0.588931421666196	-0.512030735433266	NA	-1.85959533985505	-1.26031134499498	-0.912030442564802	-0.265832400767591	-0.80668669592891	-0.217374774937623	NA	NA	obs_nx	weibull	exponential	0.0164716116461026	-0.115557049991808	0.148500273284013	34
-0.489053435623646	-0.606496758759022	-1.49993998675952	NA	-2.19308716731946	1297.84830690402	-1.2234248033215	-0.471090410703344	-0.446719577336206	NA	-1.45779474176098	-0.989054864882025	-0.75301840821902	-0.189162413187668	-0.685180497691812	-0.208258656980599	NA	NA	unobs_nx	weibull	exponential	0.0457358560808362	-0.0743070120692168	0.165778724230889	34
-0.489053435623646	-0.606496758759022	-1.49993998675952	NA	-2.19308716731946	3938.14986086187	-1.42862416480432	-0.596829442235934	-0.504364250193828	-2.23453473040629	-1.72034921138878	-1.13689911821987	-0.923966491618515	-0.269692392853353	-0.670233695639682	-0.338494804747974	-2.35156702419957	-2.117502436613	obs	loglogistic	exponential	0.0508661595790838	-0.0777464173763888	0.179478736534556	34
-0.489053435623646	-0.606496758759022	-1.49993998675952	NA	-2.19308716731946	3504.56542277669	-1.21300076020245	-20.0912242673186	-0.498498458125514	-2.11141924933451	-1.58814423025229	-0.837857290152621	-8240.77601618181	8200.59356764718	-0.660620355128457	-0.33637656112257	-2.22958874505356	-1.99324975361547	unobs	loglogistic	exponential	0.19322667010683	-0.025159662543242	0.411613002756902	34
-0.489053435623646	-0.606496758759022	-1.49993998675952	NA	-2.19308716731946	2007.28668376017	-1.43783549191579	-0.594577952591858	-0.466951312099571	-2.35165408259858	-1.73309614333826	-1.14257484049332	-0.92079921749991	-0.268356687683806	-0.697034363177768	-0.236868261021374	-2.55070396145761	-2.15260420373956	obs_tr	loglogistic	exponential	0.0538082485967821	-0.075464915961615	0.183081413155179	34
-0.489053435623646	-0.606496758759022	-1.49993998675952	NA	-2.19308716731946	1560.82370988481	-1.30969405322953	-0.916334785637876	-0.441817828322411	-2.12741381678009	-1.72463330267438	-0.894754803784685	-1.58267073129702	-0.249998839978731	-0.661615929645471	-0.222019726999351	-2.42950273857158	-1.8253248949886	unobs_tr	loglogistic	exponential	0.177979774974129	-0.0566022184578988	0.412561768406156	34
-0.489053435623646	-0.606496758759022	-1.49993998675952	NA	-2.19308716731946	2151.2901043053	-1.43675707668882	-0.594810490796252	-0.471088009539952	-2.9451079987618	-1.7318732984482	-1.14164085492944	-0.921141791273766	-0.268479190318737	-0.701283807036147	-0.240892212043756	-3.14433095424599	-2.74588504327761	obs_trx	loglogistic	exponential	0.0535076656432209	-0.0757698645488795	0.182785195835321	34
-0.489053435623646	-0.606496758759022	-1.49993998675952	NA	-2.19308716731946	1676.89144875244	-1.13442495733289	-0.545893395359016	-0.451448719555262	-3.51242620099444	-1.40053963671168	-0.868310277954109	-0.879489960962231	-0.2122968297558	-0.678614961020468	-0.224282478090057	-3.83352195245474	-3.19133044953415	unobs_trx	loglogistic	exponential	0.10272474405885	-0.0368436737019453	0.242293161819646	34
-0.489053435623646	-0.606496758759022	-1.49993998675952	NA	-2.19308716731946	1148.2994495214	-1.42479058450526	-0.597808735530797	-0.521197963459211	NA	-1.72144867599647	-1.12813249301406	-0.92587592391333	-0.269741547148265	-0.822471256318581	-0.21992467059984	NA	NA	obs_nx	loglogistic	exponential	0.0494607228837182	-0.0810709007025347	0.179992346469971	34
-0.489053435623646	-0.606496758759022	-1.49993998675952	NA	-2.19308716731946	1299.76664828094	-1.0612774939283	-0.475105558526034	-0.45791173098569	NA	-1.29435036359851	-0.828204624258079	-0.764326239778714	-0.185884877273354	-0.704539105953571	-0.211284356017809	NA	NA	unobs_nx	loglogistic	exponential	0.0903967725532708	-0.0281954223195537	0.208988967426095	34
-0.804991632699966	0.360291901510209	-1.49993998675952	NA	-2.19308716731946	3789.25293026617	-1.58826754546071	0.484040681529314	-0.836313285774426	-2.18860927022674	-1.7652714636985	-1.41126362722291	0.221599382891825	0.746481980166804	-1.00759993511906	-0.665026636429788	-2.30480439993604	-2.07241414051744	obs	exponential	exponential	NA	NA	NA	35
-0.804991632699966	0.360291901510209	-1.49993998675952	NA	-2.19308716731946	3306.11754776306	-1.61197844516425	0.478397534148453	-0.837002307790414	-2.17271141156275	-1.83909946489367	-1.38485742543483	0.131785702547356	0.82500936574955	-1.0083205218963	-0.665684093684527	-2.30018470334167	-2.04523811978383	unobs	exponential	exponential	NA	NA	NA	35
-0.804991632699966	0.360291901510209	-1.49993998675952	NA	-2.19308716731946	1947.97504374158	-1.59348087135463	0.484330888669143	-0.820778949316492	-2.22000821218504	-1.77723646915163	-1.40972527355763	0.221873158069015	0.746788619269271	-1.05078541155435	-0.590772487078636	-2.42741505240541	-2.01260137196467	obs_tr	exponential	exponential	NA	NA	NA	35
-0.804991632699966	0.360291901510209	-1.49993998675952	NA	-2.19308716731946	1464.84933984999	-1.64206515375513	0.488994733721627	-0.822377379392275	-2.12164518121951	-1.93389024489009	-1.35024006262017	0.127770342946797	0.850219124496457	-1.05246010598079	-0.59229465280376	-2.50558945141296	-1.73770091102607	unobs_tr	exponential	exponential	NA	NA	NA	35
-0.804991632699966	0.360291901510209	-1.49993998675952	NA	-2.19308716731946	2082.23729172231	-1.59565590526364	0.483996833808822	-0.813714190061426	-2.87407848098335	-1.77954565024659	-1.4117661602807	0.221523873478405	0.746469794139239	-1.04371688223146	-0.58371149789139	-3.08119775490524	-2.66695920706147	obs_trx	exponential	exponential	NA	NA	NA	35
-0.804991632699966	0.360291901510209	-1.49993998675952	NA	-2.19308716731946	1547.46809955075	-1.3115287541632	0.360515590129897	-0.808341605620686	-3.78287103222007	-1.48711343704253	-1.13594407128387	0.0932101561977009	0.627821024062092	-1.0383448505592	-0.578338360682168	-4.18923589191956	-3.37650617252058	unobs_trx	exponential	exponential	NA	NA	NA	35
-0.804991632699966	0.360291901510209	-1.49993998675952	NA	-2.19308716731946	1214.31197485415	-1.54914620467424	0.484418341337306	-0.967759232753826	NA	-1.73656452435938	-1.3617278849891	0.221945084023302	0.746891598651309	-1.25346556932924	-0.682052896178416	NA	NA	obs_nx	exponential	exponential	NA	NA	NA	35
-0.804991632699966	0.360291901510209	-1.49993998675952	NA	-2.19308716731946	1298.07700692193	-1.22998025068892	0.338085282147989	-0.854038106976348	NA	-1.39451771072546	-1.06544279065239	0.0860542068704104	0.590116357425569	-1.09497540642691	-0.613100807525787	NA	NA	unobs_nx	exponential	exponential	NA	NA	NA	35
-0.804991632699966	0.360291901510209	-1.49993998675952	NA	-2.19308716731946	3790.56334408687	-1.49527639590425	0.463135174036531	-0.823660951514131	-2.19289658085964	-1.76512557897217	-1.22542721283634	0.208770346508843	0.717500001564219	-0.99468762789882	-0.652634275129443	-2.30928698118372	-2.07650618053557	obs	weibull	exponential	0.0492026075797978	-0.0656348701271012	0.164040085286697	35
-0.804991632699966	0.360291901510209	-1.49993998675952	NA	-2.19308716731946	3306.76021061052	-1.41120961435054	0.441039788102141	-0.803227393696566	-2.18267800617212	-1.7875248309334	-1.03489439776767	0.125374505708247	0.756705070496035	-0.978060119565565	-0.628394667827567	-2.31071518757206	-2.05464082477218	unobs	weibull	exponential	0.112291345368831	-0.0812600691116981	0.30584275984936	35
-0.804991632699966	0.360291901510209	-1.49993998675952	NA	-2.19308716731946	1949.21530133539	-1.49769274112389	0.461842268171972	-0.797780408570536	-2.22762760164858	-1.76809586194273	-1.22728962030505	0.208089518395977	0.715595017947967	-1.02581838886561	-0.56974242827546	-2.43522245970633	-2.02003274359083	obs_tr	weibull	exponential	0.052209882790714	-0.0640857700448675	0.168505535626295	35
-0.804991632699966	0.360291901510209	-1.49993998675952	NA	-2.19308716731946	1465.16483309947	-1.40988964451449	0.445518103124237	-0.756094063698626	-2.12535128014651	-1.81248685595452	-1.00729243307446	0.123464338249185	0.767571867999288	-0.98914699692899	-0.523041130468262	-2.50954620554351	-1.7411563547495	unobs_tr	weibull	exponential	0.138544424597461	-0.0827834730430769	0.359872322237999	35
-0.804991632699966	0.360291901510209	-1.49993998675952	NA	-2.19308716731946	2083.45385610863	-1.49859400012479	0.461281382979684	-0.790501017109762	-2.88126341558676	-1.76915247681423	-1.22803552343536	0.207703400833307	0.71485936512606	-1.01816350917873	-0.562838525040798	-3.08849018420612	-2.67403664696741	obs_trx	weibull	exponential	0.0529536050744773	-0.0633405309815029	0.169247741130458	35
-0.804991632699966	0.360291901510209	-1.49993998675952	NA	-2.19308716731946	1548.24764715702	-1.20443042525789	0.340521014996329	-0.763268702056623	-3.79624564568813	-1.448003312656	-0.960857537859774	0.0897416140779205	0.591300415914737	-0.992852640152694	-0.533684763960552	-4.20266416103421	-3.38982713034204	unobs_trx	weibull	exponential	0.0729932102280284	-0.0563676794926915	0.202354099948748	35
-0.804991632699966	0.360291901510209	-1.49993998675952	NA	-2.19308716731946	1216.00906386333	-1.49139389733458	0.469920553235411	-0.937075544639019	NA	-1.76174737627374	-1.22104041839542	0.211190736842101	0.728650369628721	-1.23321420653979	-0.640936882738249	NA	NA	obs_nx	weibull	exponential	0.0338258176253655	-0.0858909903410107	0.153542625591742	35
-0.804991632699966	0.360291901510209	-1.49993998675952	NA	-2.19308716731946	1299.1994527148	-1.15174405431363	0.322988089828091	-0.809027355042074	NA	-1.37311148568117	-0.930376622946094	0.0830273299759057	0.562948849680276	-1.05410576937372	-0.563948940710432	NA	NA	unobs_nx	weibull	exponential	0.057159772153115	-0.0616919699646517	0.176011514270882	35
-0.804991632699966	0.360291901510209	-1.49993998675952	NA	-2.19308716731946	3792.99477544543	-1.3409413799479	0.471133393347079	-0.827591176065424	-2.19161978178764	-1.60542274059417	-1.07646001930163	0.205494170473617	0.73677261622054	-0.999477159107644	-0.655705193023205	-2.30807546262225	-2.07516410095303	obs	loglogistic	exponential	0.0945558857996995	-0.0193746258367311	0.20848639743613	35
-0.804991632699966	0.360291901510209	-1.49993998675952	NA	-2.19308716731946	3309.29963764674	-1.25390486164393	0.445334045583731	-0.803091442660848	-2.17914966786709	-1.61961960992149	-0.888190113366365	0.119550536596288	0.771117554571175	-0.978413898565812	-0.627768986755883	-2.30700082468497	-2.0512985110492	unobs	loglogistic	exponential	0.169286170164101	-0.0322709683197324	0.370843308647934	35
-0.804991632699966	0.360291901510209	-1.49993998675952	NA	-2.19308716731946	1951.67126923834	-1.34437314374441	0.470294017429038	-0.804292008507015	-2.22545277893116	-1.61000070141783	-1.07874558607099	0.20527990965843	0.735308125199646	-1.03478487173228	-0.573799145281754	-2.4332261245914	-2.01767943327092	obs_tr	loglogistic	exponential	0.0970653443982441	-0.0180297573403858	0.212160446136874	35
-0.804991632699966	0.360291901510209	-1.49993998675952	NA	-2.19308716731946	1467.49604092058	-1.26487795697527	0.456149930622528	-0.753142909715611	-2.08405458888382	-1.66403246776012	-0.865723446190434	0.121634717434768	0.790665143810289	-0.987116681152775	-0.519169138278446	-2.46218793627055	-1.70592124149708	unobs_tr	loglogistic	exponential	0.202980056425472	-0.0347216874505036	0.440681800301448	35
-0.804991632699966	0.360291901510209	-1.49993998675952	NA	-2.19308716731946	2085.9165802585	-1.34523279701534	0.469547151805925	-0.797280326437741	-2.8794558744708	-1.61091119615353	-1.07955439787715	0.204760217509097	0.734334086102753	-1.02749759881933	-0.567063054056151	-3.08690306065212	-2.67200868828948	obs_trx	loglogistic	exponential	0.0976963203779111	-0.0173737574560612	0.212766398211883	35
-0.804991632699966	0.360291901510209	-1.49993998675952	NA	-2.19308716731946	1552.84273005022	-1.0299447892483	0.343711911935743	-0.769274305740108	-3.78136176353804	-1.26878827652481	-0.791101301971791	0.0797235267823103	0.607700297089176	-1.0025591337893	-0.535989477690917	-4.18747657680978	-3.37524695026631	unobs_trx	loglogistic	exponential	0.129744427011803	-0.000526056490153776	0.260014910513759	35
-0.804991632699966	0.360291901510209	-1.49993998675952	NA	-2.19308716731946	1218.30994624828	-1.32880513938142	0.478412249211611	-0.95145612942666	NA	-1.5939656708575	-1.06364460790534	0.207761186642409	0.749063311780813	-1.25034249556525	-0.652569763288075	NA	NA	obs_nx	loglogistic	exponential	0.0797296114714967	-0.0383832567446256	0.197842479687619	35
-0.804991632699966	0.360291901510209	-1.49993998675952	NA	-2.19308716731946	1304.39767031513	-0.966866618547545	0.325477913808449	-0.819046262286703	NA	-1.18406783673547	-0.749665400359617	0.0718097727980055	0.579146054818893	-1.0684144359962	-0.569678088577205	NA	NA	unobs_nx	loglogistic	exponential	0.115062692655305	-0.0024185337042969	0.232543919014907	35
-0.0501013449393213	0.195901908446103	-1.49993998675952	NA	-2.19308716731946	3548.35909207205	-1.56701732925392	0.147910783500835	-0.0797746507278526	-2.20920100189102	-1.75680983424418	-1.37722482426365	-0.101005101875917	0.396826668877588	-0.240309948851668	0.0807606473959626	-2.33905636049808	-2.07934564328395	obs	exponential	exponential	NA	NA	NA	36
-0.0501013449393213	0.195901908446103	-1.49993998675952	NA	-2.19308716731946	3004.32711680019	-1.62100253793903	0.138608472344987	-0.0831651864425758	-2.16727112100693	-1.874689932549	-1.36731514332906	-0.230863196558345	0.50808014124832	-0.243786309109845	0.0774559362246938	-2.309047834475	-2.02549440753885	unobs	exponential	exponential	NA	NA	NA	36
-0.0501013449393213	0.195901908446103	-1.49993998675952	NA	-2.19308716731946	1862.42108239652	-1.56425075794913	0.147425094424344	-0.0851735533186919	-2.29775997087003	-1.7640591549247	-1.36444236097356	-0.101473888636597	0.396324077485285	-0.299761696854458	0.129414590217075	-2.52585590353351	-2.06966403820655	obs_tr	exponential	exponential	NA	NA	NA	36
-0.0501013449393213	0.195901908446103	-1.49993998675952	NA	-2.19308716731946	1319.1623528018	-1.67686679674312	0.146759060811318	-0.0878244529090841	-2.03606602720415	-2.03558766901512	-1.31814592447112	-0.246836345913947	0.540354467536582	-0.30247251400788	0.126823608189712	-2.53241149008343	-1.53972056432487	unobs_tr	exponential	exponential	NA	NA	NA	36
-0.0501013449393213	0.195901908446103	-1.49993998675952	NA	-2.19308716731946	1979.48381554665	-1.56519518483219	0.148040679598164	-0.084036988022849	-2.94805481767326	-1.76506488747859	-1.36532548218579	-0.100875050866422	0.396956410062749	-0.298617913002968	0.13054393695727	-3.17602814648204	-2.72008148886448	obs_trx	exponential	exponential	NA	NA	NA	36
-0.0501013449393213	0.195901908446103	-1.49993998675952	NA	-2.19308716731946	1375.65232607249	-1.30120041224979	0.100521658339549	-0.0780051019226499	-4.37216656816028	-1.49724608007328	-1.1051547444263	-0.161819345042186	0.362862661721283	-0.29258441904984	0.136574215204541	-4.96997929595875	-3.7743538403618	unobs_trx	exponential	exponential	NA	NA	NA	36
-0.0501013449393213	0.195901908446103	-1.49993998675952	NA	-2.19308716731946	1257.38797680205	-1.50515278130127	0.148183056928995	-0.225651872817481	NA	-1.70910425948823	-1.30120130311431	-0.100732724234481	0.397098838092472	-0.478963288744888	0.0276595431099253	NA	NA	obs_nx	exponential	exponential	NA	NA	NA	36
-0.0501013449393213	0.195901908446103	-1.49993998675952	NA	-2.19308716731946	1254.56395058923	-1.26087238332573	0.0970329739378282	-0.0899600281189399	NA	-1.45086320560774	-1.07088156104373	-0.155438170417774	0.34950411829343	-0.308291023742034	0.128370967504154	NA	NA	unobs_nx	exponential	exponential	NA	NA	NA	36
-0.0501013449393213	0.195901908446103	-1.49993998675952	NA	-2.19308716731946	3550.33751095822	-1.58315132859035	0.149219026157823	-0.0792854427192795	-2.20944953315655	-1.8704015589826	-1.2959010981981	-0.102299854757593	0.400737907073239	-0.240398926567071	0.0818280411285117	-2.33948237092319	-2.07941669538991	obs	weibull	exponential	-0.00841365360771206	-0.120867679703903	0.104040372488479	36
-0.0501013449393213	0.195901908446103	-1.49993998675952	NA	-2.19308716731946	3006.1873097877	-1.5607996780961	0.131684787025056	-0.0823097395108812	-2.16724582440535	-1.95648590977857	-1.16511344641363	-0.228588409828614	0.491957983878727	-0.241026907594404	0.0764074285726415	-2.30850993459096	-2.02598171421973	unobs	weibull	exponential	0.0315458119962143	-0.134637436073729	0.197729060066157	36
-0.0501013449393213	0.195901908446103	-1.49993998675952	NA	-2.19308716731946	1864.39980419101	-1.5805832279049	0.149215184538918	-0.0848124497057617	-2.29735909181892	-1.87517050875991	-1.2859959470499	-0.102286676954888	0.400717046032724	-0.300749253548588	0.131124354137065	-2.52566805029591	-2.06905013334194	obs_tr	weibull	exponential	-0.0083472755331918	-0.120796941643044	0.10410239057666	36
-0.0501013449393213	0.195901908446103	-1.49993998675952	NA	-2.19308716731946	1320.98436557543	-1.60647385261659	0.138226768325925	-0.0859180292883032	-2.02666400283432	-2.07142703847913	-1.14152066675405	-0.244812700203898	0.521266236855747	-0.295418552199023	0.123582493622417	-2.5233003589794	-1.53002764668925	unobs_tr	weibull	exponential	0.038450906400919	-0.142800130972619	0.219701943774457	36
-0.0501013449393213	0.195901908446103	-1.49993998675952	NA	-2.19308716731946	1981.46252927289	-1.58111004919283	0.149221237791262	-0.0836855293568412	-2.94821557088733	-1.8757898393887	-1.28643025899697	-0.102284334277995	0.40072680986052	-0.299627421387257	0.132256362673574	-3.17645625109555	-2.7199748906791	obs_trx	weibull	exponential	-0.00836134128088155	-0.120815316562067	0.104092634000304	36
-0.0501013449393213	0.195901908446103	-1.49993998675952	NA	-2.19308716731946	1377.64267153572	-1.29210891961089	0.0997695215331899	-0.0776578540984439	-4.3720517272517	-1.55787588136773	-1.02634195785405	-0.16152633927598	0.36106538234236	-0.291207479575174	0.135891771378286	-4.96978921908672	-3.77431423541668	unobs_trx	weibull	exponential	0.00570778875593371	-0.108099643073535	0.119515220585403	36
-0.0501013449393213	0.195901908446103	-1.49993998675952	NA	-2.19308716731946	1259.35310400361	-1.52429552629789	0.14967823217788	-0.228072438765457	NA	-1.81327369306371	-1.23531735953208	-0.1024103046198	0.401766768975561	-0.485385219169697	0.0292403416387839	NA	NA	obs_nx	weibull	exponential	-0.0107009132604028	-0.123232589401268	0.101830762880463	36
-0.0501013449393213	0.195901908446103	-1.49993998675952	NA	-2.19308716731946	1256.55995334181	-1.25541324210154	0.0965976997414202	-0.0896446262448393	NA	-1.50911368104785	-1.00171280315524	-0.155352567054584	0.348547966537425	-0.307426264099122	0.128137011609444	NA	NA	unobs_nx	weibull	exponential	0.00352673229791339	-0.105784554579822	0.112838019175649	36
-0.0501013449393213	0.195901908446103	-1.49993998675952	NA	-2.19308716731946	3550.84200762534	-1.4255659277906	0.162039733408837	-0.075404534088467	-2.2113166294008	-1.70771397752862	-1.14341787805258	-0.0997226535988763	0.423802120416551	-0.239109827257688	0.0883007590807541	-2.34219047741625	-2.08044278138535	obs	loglogistic	exponential	0.0365861458799738	-0.0745393547143334	0.147711646474281	36
-0.0501013449393213	0.195901908446103	-1.49993998675952	NA	-2.19308716731946	3006.12609267235	-1.40515624780789	0.148004659300703	-0.0839700670539783	-2.16608582482587	-1.79467962595865	-1.01563286965713	-0.22341911064892	0.519428429250327	-0.244747307278573	0.0768071731706166	-2.30776605865884	-2.0244055909929	unobs	loglogistic	exponential	0.0791352761737707	-0.0899584555320242	0.248229007879566	36
-0.0501013449393213	0.195901908446103	-1.49993998675952	NA	-2.19308716731946	1864.90888235759	-1.42367218289844	0.161836068887479	-0.0783364628711286	-2.30062431346147	-1.71425982038341	-1.13308454541348	-0.0998653091730762	0.423537446948033	-0.300595987472946	0.143923061730689	-2.53034628896916	-2.07090233795379	obs_tr	loglogistic	exponential	0.0367447214393985	-0.0743682784882485	0.147857721367046	36
-0.0501013449393213	0.195901908446103	-1.49993998675952	NA	-2.19308716731946	1320.9047004508	-1.45761025687063	0.15433241315753	-0.0885348854535002	-2.02199377638624	-1.9260247085867	-0.989195805154573	-0.240360041073337	0.549024867388397	-0.302255361060619	0.125185590153619	-2.51628600742124	-1.52770154535124	unobs_tr	loglogistic	exponential	0.0845108173037254	-0.0996732848651085	0.268694919472559	36
-0.0501013449393213	0.195901908446103	-1.49993998675952	NA	-2.19308716731946	1981.97038662505	-1.42503908993505	0.161962025551618	-0.076705327335519	-2.95154651325826	-1.71594218532714	-1.13413599454296	-0.0997849304997158	0.423708981602951	-0.298991159751205	0.145580505080167	-3.18119797721701	-2.7218950492995	obs_trx	loglogistic	exponential	0.036857666888755	-0.0743144810945551	0.148029814872065	36
-0.0501013449393213	0.195901908446103	-1.49993998675952	NA	-2.19308716731946	1377.78699161848	-1.10254769623699	0.115471094159093	-0.0838266616316636	-4.36734842461373	-1.36683569173732	-0.83825970073666	-0.157932625523958	0.388874813842145	-0.307512935212836	0.139859611949509	-4.96556867404351	-3.76912817518394	unobs_trx	loglogistic	exponential	0.0632759992975018	-0.0499649918166027	0.176516990411606	36
-0.0501013449393213	0.195901908446103	-1.49993998675952	NA	-2.19308716731946	1259.92531878242	-1.36089675256706	0.16062379432303	-0.229971856479647	NA	-1.64730903368456	-1.07448447144955	-0.101675115345669	0.42292270399173	-0.49670482736041	0.0367611144011167	NA	NA	obs_nx	loglogistic	exponential	0.034960867868503	-0.0761651650998364	0.146086900836842	36
-0.0501013449393213	0.195901908446103	-1.49993998675952	NA	-2.19308716731946	1256.73344415879	-1.06054781781734	0.111756096710677	-0.0979477165179919	NA	-1.31322617023107	-0.807869465403604	-0.152362322125973	0.375874515547326	-0.327206292444048	0.131310859408064	NA	NA	unobs_nx	loglogistic	exponential	0.0624524769002955	-0.0457634287038333	0.170668382504424	36
0.0861537088640034	-0.80235888203606	-1.49993998675952	NA	-2.19308716731946	3696.28900576106	-1.62124922833467	-0.869785280133456	0.071019693464117	-2.20706562478491	-1.8101393609281	-1.43235909574125	-1.18185924427681	-0.557711315990098	-0.0891127024406946	0.231152089368929	-2.33345730258436	-2.08067394698546	obs	exponential	exponential	NA	NA	NA	37
0.0861537088640034	-0.80235888203606	-1.49993998675952	NA	-2.19308716731946	3213.88552388275	-1.67451793095375	-0.931118151410102	0.0677984659126178	-2.17441458718593	-1.91863164353684	-1.43040421837067	-1.49649475971874	-0.365741543101462	-0.092432325205657	0.228029257030893	-2.31224293145518	-2.03658624291669	unobs	exponential	exponential	NA	NA	NA	37
0.0861537088640034	-0.80235888203606	-1.49993998675952	NA	-2.19308716731946	1897.03117806622	-1.61903118672693	-0.870013804811988	0.0663097475643912	-2.25801734136044	-1.8210287490655	-1.41703362438837	-1.1821211178772	-0.557906491746776	-0.155201924441149	0.287821419569931	-2.46045043578284	-2.05558424693804	obs_tr	exponential	exponential	NA	NA	NA	37
0.0861537088640034	-0.80235888203606	-1.49993998675952	NA	-2.19308716731946	1415.08017887033	-1.6933230435141	-0.974471124345703	0.0654187847873085	-2.12325651429923	-1.98197282346355	-1.40467326356466	-1.63851051003746	-0.310431738653942	-0.156114031325741	0.286951600900358	-2.46920962432889	-1.77730340426957	unobs_tr	exponential	exponential	NA	NA	NA	37
0.0861537088640034	-0.80235888203606	-1.49993998675952	NA	-2.19308716731946	2051.92792060394	-1.60859099580133	-0.869778444184501	0.0439169929531062	-2.84760388760059	-1.80996492984491	-1.40721706175775	-1.18188592436279	-0.557670964006214	-0.177630568942963	0.265464554849176	-3.05097799189218	-2.64422978330901	obs_trx	exponential	exponential	NA	NA	NA	37
0.0861537088640034	-0.80235888203606	-1.49993998675952	NA	-2.19308716731946	1513.62232453555	-1.3903102367062	-0.52179585182002	0.0597975072926975	-3.75591026662247	-1.59072401886038	-1.18989645455203	-0.825834372286002	-0.217757331354039	-0.161756920656564	0.281351935241959	-4.14116807687255	-3.3706524563724	unobs_trx	exponential	exponential	NA	NA	NA	37
0.0861537088640034	-0.80235888203606	-1.49993998675952	NA	-2.19308716731946	1062.83666614968	-1.58535825218668	-0.869234936623168	-0.00691298816873915	NA	-1.80223366922256	-1.36848283515081	-1.18134840757808	-0.557121465668258	-0.296350349780754	0.282524373443276	NA	NA	obs_nx	exponential	exponential	NA	NA	NA	37
0.0861537088640034	-0.80235888203606	-1.49993998675952	NA	-2.19308716731946	1247.45797415706	-1.3063051145083	-0.46050692905484	0.0192572286191096	NA	-1.49717768609387	-1.11543254292273	-0.73077294576191	-0.190240912347771	-0.213238388468699	0.251752845706918	NA	NA	unobs_nx	exponential	exponential	NA	NA	NA	37
0.0861537088640034	-0.80235888203606	-1.49993998675952	NA	-2.19308716731946	3697.82148968511	-1.70741267468824	-0.909602814900462	0.0726666962929405	-2.20789572164125	-2.02987913088459	-1.38494621849188	-1.25663036375118	-0.562575266049743	-0.0897427031936619	0.235076095779543	-2.335089539451	-2.08070190383149	obs	weibull	exponential	-0.0458300046935954	-0.178340145288642	0.0866801359014508	37
0.0861537088640034	-0.80235888203606	-1.49993998675952	NA	-2.19308716731946	3237.07613962155	-1.61467125706053	-18.3324047077392	0.0594547464107052	-2.07514244320454	-2.08837974685907	-1.14096276726198	NA	NA	-0.100946113366493	0.219855606187903	-2.20303146041555	-1.94725342599353	unobs	weibull	exponential	-0.00481147300024501	-0.233884537838768	0.224261591838278	37
0.0861537088640034	-0.80235888203606	-1.49993998675952	NA	-2.19308716731946	1898.56559182009	-1.7057217777224	-0.909512272881454	0.0693487537401499	-2.25947032232674	-2.03825229957942	-1.37319125586538	-1.25655116233419	-0.562473383428713	-0.158258510285087	0.296956017765387	-2.46353313626937	-2.05540750838412	obs_tr	weibull	exponential	-0.0457569092748872	-0.178316480140468	0.0868026615906936	37
0.0861537088640034	-0.80235888203606	-1.49993998675952	NA	-2.19308716731946	1416.66485775066	-1.82420085086465	-1.01016595382149	0.0664706543205934	-2.1334135852513	-2.345756782865	-1.30264491886429	-1.7126361713894	-0.307695736253573	-0.162980083433558	0.295921392074745	-2.48185343429012	-1.78497373621248	unobs_tr	weibull	exponential	-0.0667516755405293	-0.266162125801024	0.132658774719966	37
0.0861537088640034	-0.80235888203606	-1.49993998675952	NA	-2.19308716731946	2053.47081752862	-1.6938813960147	-0.908902513910014	0.0457203183324107	-2.84847893279894	-2.02450420619403	-1.36325858583537	-1.25578047358805	-0.562024554231976	-0.181755811902134	0.273196448566955	-3.05344677476289	-2.643511090835	obs_trx	weibull	exponential	-0.0453302486447164	-0.177849532925041	0.087189035635608	37
0.0861537088640034	-0.80235888203606	-1.49993998675952	NA	-2.19308716731946	1514.69845732415	-1.49806475596926	-0.545482798662579	0.0635171846048121	-3.75976683046629	-1.8112923442706	-1.18483716766791	-0.872638400677737	-0.21832719664742	-0.169927745230777	0.296962114440401	-4.14696062282317	-3.37257303810942	unobs_trx	weibull	exponential	-0.0626279541205599	-0.190795042776696	0.0655391345355757	37
0.0861537088640034	-0.80235888203606	-1.49993998675952	NA	-2.19308716731946	1064.38303271713	-1.66873496954205	-0.908196423038017	-0.00853665138377234	NA	-2.00693688115511	-1.33053305792898	-1.25500299168529	-0.561389854390746	-0.311383545618628	0.294310242851083	NA	NA	obs_nx	weibull	exponential	-0.0451573380559294	-0.177664906513116	0.0873502304012571	37
0.0861537088640034	-0.80235888203606	-1.49993998675952	NA	-2.19308716731946	1248.43786556361	-1.40343804427535	-0.480567215243594	0.0188348177584794	NA	-1.68587728933197	-1.12099879921874	-0.770272708599701	-0.190861721887486	-0.228022521229835	0.265692156746794	NA	NA	unobs_nx	weibull	exponential	-0.059938596145615	-0.177084579806772	0.0572073875155421	37
0.0861537088640034	-0.80235888203606	-1.49993998675952	NA	-2.19308716731946	3697.91157753895	-1.55335126573264	-0.924644736991199	0.0743749255912106	-2.20877170002534	-1.86981876285874	-1.23688376860654	-1.27444443708497	-0.57484503689743	-0.0894732138911564	0.238223065073578	-2.33649481825036	-2.08104858180032	obs	loglogistic	exponential	-0.00919685803187302	-0.140192173634569	0.121798457570823	37
0.0861537088640034	-0.80235888203606	-1.49993998675952	NA	-2.19308716731946	3215.423999113	-1.64833579088596	-0.974572103006897	0.0699747542556702	-2.17691641308685	-2.13042712776166	-1.16624445401025	-1.58274844182272	-0.36639576419107	-0.0943564887833442	0.234305997294685	-2.31631266930093	-2.03752015687276	unobs	loglogistic	exponential	-0.0269259145434081	-0.225389629258854	0.171537800172037	37
0.0861537088640034	-0.80235888203606	-1.49993998675952	NA	-2.19308716731946	1898.65694469259	-1.55224627393245	-0.924559666590019	0.073047925278639	-2.2611544259424	-1.87911126732554	-1.22538128053936	-1.27430258262779	-0.574816750552247	-0.15854006723532	0.304635917792598	-2.46634952758992	-2.05595932429489	obs_tr	loglogistic	exponential	-0.00911102686409765	-0.140108179603957	0.121886125875761	37
0.0861537088640034	-0.80235888203606	-1.49993998675952	NA	-2.19308716731946	1416.65864180268	-1.66382430172286	-1.00411166818175	0.0701538200905224	-2.13836479385723	-2.18356414636393	-1.1440844570818	-1.69501781038883	-0.313205525974681	-0.161992648322864	0.302300288503909	-2.48892432385781	-1.78780526385664	unobs_tr	loglogistic	exponential	-0.0259263694501273	-0.22970226695825	0.177849528057996	37
0.0861537088640034	-0.80235888203606	-1.49993998675952	NA	-2.19308716731946	2053.57221505463	-1.5403886252413	-0.924078374232763	0.048175756328308	-2.84967616016662	-1.86565459526877	-1.21512265521383	-1.27374373142663	-0.574413017038899	-0.183311498889875	0.279663011546491	-3.05578074323172	-2.64357157710151	obs_trx	loglogistic	exponential	-0.00877496154262809	-0.13977403576958	0.122224112684324	37
0.0861537088640034	-0.80235888203606	-1.49993998675952	NA	-2.19308716731946	1514.38107197848	-1.31227993993358	-0.554092224901672	0.0701453053058591	-3.76493408473215	-1.62294184549259	-1.00161803437457	-0.888885619407877	-0.219298830395468	-0.170709001919131	0.31099961253085	-4.15371131080557	-3.37615685865873	unobs_trx	loglogistic	exponential	-0.0135960387566831	-0.141442422825296	0.11425034531193	37
0.0861537088640034	-0.80235888203606	-1.49993998675952	NA	-2.19308716731946	1064.49643911837	-1.51443176530105	-0.923675396037888	-0.00673572324098972	NA	-1.84910350605624	-1.17976002454586	-1.27324298772426	-0.574107804351514	-0.319064270978101	0.305592824496122	NA	NA	obs_nx	loglogistic	exponential	-0.00840160705871806	-0.139374004454881	0.122570790337445	37
0.0861537088640034	-0.80235888203606	-1.49993998675952	NA	-2.19308716731946	1248.05640021519	-1.20804490638822	-0.490049983836815	0.0232513562586617	NA	-1.48901105119091	-0.927078761585538	-0.788428885444056	-0.191671082229574	-0.234001798151121	0.280504510668444	NA	NA	unobs_nx	loglogistic	exponential	-0.00766239070341287	-0.1237284362041	0.108403654797274	37
-0.464279136620462	0.181847887579352	-1.49993998675952	NA	-2.19308716731946	3762.36274116505	-1.62828771971196	0.271047413861558	-0.518668914504488	-2.194643989073	-1.81231403667386	-1.44426140275005	0.0104531663040087	0.531641661419108	-0.683704418150523	-0.353633410858453	-2.31481149746381	-2.0744764806822	obs	exponential	exponential	NA	NA	NA	38
-0.464279136620462	0.181847887579352	-1.49993998675952	NA	-2.19308716731946	3265.93589252161	-1.68150380305522	0.248162880485882	-0.521055769669804	-2.15605475990292	-1.92477408766606	-1.43823351844437	-0.119093543973167	0.615419304944932	-0.686127046462912	-0.355984492876697	-2.28706361211366	-2.02504590769219	unobs	exponential	exponential	NA	NA	NA	38
-0.464279136620462	0.181847887579352	-1.49993998675952	NA	-2.19308716731946	1949.25965525891	-1.63171625418306	0.271017042419849	-0.509227756912367	-2.26969559709666	-1.82394508045079	-1.43948742791534	0.0104224110576287	0.53161167378207	-0.732553879423133	-0.285901634401602	-2.48103235550242	-2.0583588386909	obs_tr	exponential	exponential	NA	NA	NA	38
-0.464279136620462	0.181847887579352	-1.49993998675952	NA	-2.19308716731946	1453.32473395202	-1.73017642689056	0.259479833965832	-0.511742182330759	-2.06739606143658	-2.04792071983096	-1.41243213395017	-0.12623509920482	0.645194767136483	-0.73510333841951	-0.288381026242008	-2.44408348539364	-1.69070863747952	unobs_tr	exponential	exponential	NA	NA	NA	38
-0.464279136620462	0.181847887579352	-1.49993998675952	NA	-2.19308716731946	2079.12681532023	-1.63249202579896	0.271071453512968	-0.507173060449042	-2.9068282474799	-1.82476631529872	-1.44021773629921	0.0104776687854488	0.531665238240488	-0.730488403037431	-0.283857717860653	-3.11804753359836	-2.69560896136144	obs_trx	exponential	exponential	NA	NA	NA	38
-0.464279136620462	0.181847887579352	-1.49993998675952	NA	-2.19308716731946	1539.30407206032	-1.36467883368271	0.177159235385627	-0.502000460897758	-3.77072057093445	-1.55156070242884	-1.17779696493659	-0.0927564739651902	0.447074944736443	-0.725315959795834	-0.278684961999683	-4.17853272182241	-3.36290842004648	unobs_trx	exponential	exponential	NA	NA	NA	38
-0.464279136620462	0.181847887579352	-1.49993998675952	NA	-2.19308716731946	1238.38436209684	-1.61255773778541	0.270986128816239	-0.562433181165311	NA	-1.81121263522429	-1.41390284034653	0.0103921388161229	0.531580118816354	-0.83332318238044	-0.291543179950182	NA	NA	obs_nx	exponential	exponential	NA	NA	NA	38
-0.464279136620462	0.181847887579352	-1.49993998675952	NA	-2.19308716731946	1300.401830547	-1.30077969747174	0.164017423731875	-0.486336195732569	NA	-1.47710965034509	-1.12444974459838	-0.0879822339781713	0.416017081441922	-0.717855292206667	-0.254817099258472	NA	NA	unobs_nx	exponential	exponential	NA	NA	NA	38
-0.464279136620462	0.181847887579352	-1.49993998675952	NA	-2.19308716731946	3764.25666844513	-1.66672838770195	0.275973293040241	-0.521838757264891	-2.19341854604201	-1.96724595866465	-1.36621081673925	0.0085656043866475	0.543380981693834	-0.689124171204951	-0.354553343324831	-2.31398438547145	-2.07285270661257	obs	weibull	exponential	-0.0194901877059998	-0.137212294620713	0.0982319192087134	38
-0.464279136620462	0.181847887579352	-1.49993998675952	NA	-2.19308716731946	3501.9714922366	-11.7016616576743	1.97434050900661	-0.556693506648695	-1.69936061140545	NA	NA	NA	NA	-0.721682997161439	-0.391704016135952	-1.80084368446965	-1.59787753834125	unobs	weibull	exponential	0.532021490057927	NA	NA	38
-0.464279136620462	0.181847887579352	-1.49993998675952	NA	-2.19308716731946	1951.16066929692	-1.66819444680241	0.27583548028148	-0.514709850251849	-2.26741162441854	-1.97060257765264	-1.36578631595217	0.00856062105616556	0.543110339506795	-0.743476761263308	-0.285942939240391	-2.47942355915405	-2.05539968968304	obs_tr	weibull	exponential	-0.018931981681428	-0.137290256242508	0.0994262928796517	38
-0.464279136620462	0.181847887579352	-1.49993998675952	NA	-2.19308716731946	1455.09660355752	-1.64209789924795	0.246313509327656	-0.497616485153502	-2.06998315119692	-2.10079085716454	-1.18340494133135	-0.12616721627756	0.618794234932872	-0.722355746930893	-0.272877223376111	-2.44616413345019	-1.69380216894365	unobs_tr	weibull	exponential	0.0455046400783286	-0.143111562649701	0.234120842806358	38
-0.464279136620462	0.181847887579352	-1.49993998675952	NA	-2.19308716731946	2081.02955410779	-1.66862242823759	0.275802690124265	-0.51255866858044	-2.90482168061893	-1.97109199477523	-1.36615286169995	0.00857529584773087	0.543030084400798	-0.741250573327342	-0.283866763833538	-3.11672573117478	-2.69291763006308	obs_trx	weibull	exponential	-0.0187556881676307	-0.137108410486351	0.0995970341510897	38
-0.464279136620462	0.181847887579352	-1.49993998675952	NA	-2.19308716731946	1541.17358769903	-1.3288650380346	0.173511619241629	-0.492451827684309	-3.77394711743285	-1.59338144733502	-1.06434862873418	-0.0910323411076091	0.438055579590867	-0.717314046637378	-0.267589608731239	-4.18187011370576	-3.36602412115994	unobs_trx	weibull	exponential	0.0228620041683257	-0.101070686074123	0.146794694410775	38
-0.464279136620462	0.181847887579352	-1.49993998675952	NA	-2.19308716731946	1240.22614126473	-1.65706485772752	0.277069504069679	-0.575332991980762	NA	-1.95913949105856	-1.35499022439647	0.00837127623324579	0.545767731906113	-0.86026207393608	-0.290403910025444	NA	NA	obs_nx	weibull	exponential	-0.0241622453568872	-0.143751996217538	0.0954275055037638	38
-0.464279136620462	0.181847887579352	-1.49993998675952	NA	-2.19308716731946	1302.26793132418	-1.26891145520953	0.161084668544271	-0.476726487737788	NA	-1.50992922322642	-1.02789368719264	-0.0860448077056282	0.408214144794171	-0.708968599924405	-0.244484375551172	NA	NA	unobs_nx	weibull	exponential	0.0214455357397419	-0.0931264437404141	0.136017515219898	38
-0.464279136620462	0.181847887579352	-1.49993998675952	NA	-2.19308716731946	3764.44194489876	-1.50926344369335	0.29096366534886	-0.529121517611273	-2.19060972790459	-1.80314180880442	-1.21538507858228	0.0136216569260139	0.568305673771705	-0.697776842313093	-0.360466192909453	-2.31130368395233	-2.06991577185685	obs	loglogistic	exponential	0.0232881331858588	-0.0931245839797377	0.139700850351455	38
-0.464279136620462	0.181847887579352	-1.49993998675952	NA	-2.19308716731946	3267.58994911001	-1.45373325234194	0.260177425060016	-0.518430245984705	-2.15652226463291	-1.85314760960099	-1.0543188950829	-0.106858165910506	0.627213016030539	-0.685431209364175	-0.351429282605235	-2.28763866468429	-2.02540586458154	unobs	loglogistic	exponential	0.0865207472159648	-0.0919115668272899	0.26495306125922	38
-0.464279136620462	0.181847887579352	-1.49993998675952	NA	-2.19308716731946	1951.35387664012	-1.50951683666183	0.291442750915361	-0.528487471574195	-2.26261469411501	-1.80612529509502	-1.21290837822864	0.0140900110690518	0.568795490761671	-0.761078837884437	-0.295896105263953	-2.47492947934263	-2.0502999088874	obs_tr	loglogistic	exponential	0.0232756126938754	-0.0936035393600484	0.140154764747799	38
-0.464279136620462	0.181847887579352	-1.49993998675952	NA	-2.19308716731946	1454.93555204156	-1.49593044216664	0.269617621738499	-0.505020220985555	-2.06359325168861	-1.95009189996943	-1.04176898436386	-0.113695770450818	0.652931013927815	-0.731925693324625	-0.278114748646486	-2.43736817198924	-1.68981833138799	unobs_tr	loglogistic	exponential	0.0918973774206021	-0.0998780397665849	0.283672794607789	38
-0.464279136620462	0.181847887579352	-1.49993998675952	NA	-2.19308716731946	2081.22702542606	-1.51020239515955	0.290941642149446	-0.526144254641549	-2.89979151334729	-1.80693458128817	-1.21347020903093	0.0136129112170709	0.56827037308182	-0.758680393387556	-0.293608115895543	-3.11197542564573	-2.68760760104884	obs_trx	loglogistic	exponential	0.0234043837462191	-0.0934934872464712	0.140302254738909	38
-0.464279136620462	0.181847887579352	-1.49993998675952	NA	-2.19308716731946	1541.35211554615	-1.14862263788367	0.194527456734928	-0.507682036857891	-3.76569161042085	-1.40873410117524	-0.888511174592091	-0.0820556894165263	0.471110602886382	-0.738120984239273	-0.277243089476509	-4.17347650924369	-3.35790671159802	unobs_trx	loglogistic	exponential	0.0781651546522268	-0.0455586688626518	0.201888978167105	38
-0.464279136620462	0.181847887579352	-1.49993998675952	NA	-2.19308716731946	1240.28287195811	-1.4940060541062	0.293560653011355	-0.599636738292781	NA	-1.79098040962817	-1.19703169858424	0.0143844688834798	0.57273683713923	-0.891419257079129	-0.307854219506433	NA	NA	obs_nx	loglogistic	exponential	0.0178620395432768	-0.100160043645236	0.135884122731789	38
-0.464279136620462	0.181847887579352	-1.49993998675952	NA	-2.19308716731946	1302.6204507843	-1.08138224942578	0.181224775569549	-0.494395204562354	NA	-1.31871687887129	-0.844047619980279	-0.0780209376130491	0.440470488752146	-0.734191432304031	-0.254598976820677	NA	NA	unobs_nx	loglogistic	exponential	0.0786921588511919	-0.0345796060085531	0.191963923710937	38
0.696664846967906	-0.850108503364027	-1.49993998675952	NA	-2.19308716731946	3221.1112222689	-1.56889169172888	-0.906826797415013	0.705486703384595	-2.19047193676361	-1.78002486104209	-1.35775852241568	-1.19198673784171	-0.621666856988314	0.539907191256613	0.871066215512576	-2.33470429804536	-2.04623957548185	obs	exponential	exponential	NA	NA	NA	39
0.696664846967906	-0.850108503364027	-1.49993998675952	NA	-2.19308716731946	2695.56533808722	-1.58871136579541	-1.07465503970514	0.699195440631465	-2.14527405544255	-1.85189157493346	-1.32553115665737	-1.57368015702147	-0.575629922388806	0.533302159122836	0.865088722140094	-2.3028250171718	-1.9877230937133	unobs	exponential	exponential	NA	NA	NA	39
0.696664846967906	-0.850108503364027	-1.49993998675952	NA	-2.19308716731946	1665.64704714037	-1.58053989172981	-0.907321650333561	0.725680036497646	-2.26696877179745	-1.81004415105823	-1.35103563240138	-1.19250935500008	-0.622133945667039	0.499478923828305	0.951881149166987	-2.49265564510261	-2.04128189849229	obs_tr	exponential	exponential	NA	NA	NA	39
0.696664846967906	-0.850108503364027	-1.49993998675952	NA	-2.19308716731946	1139.91776264973	-1.69131713666875	-1.3449533503034	0.717539272876978	-1.92941878628466	-2.04696331234917	-1.33567096098833	-2.30845916852807	-0.381447532078726	0.490902897866175	0.944175647887781	-2.38924377695154	-1.46959379561778	unobs_tr	exponential	exponential	NA	NA	NA	39
0.696664846967906	-0.850108503364027	-1.49993998675952	NA	-2.19308716731946	1818.18501916904	-1.56613079752058	-0.906712855997841	0.700665995374589	-2.8879618058898	-1.79488832999212	-1.33737326504904	-1.19189643121969	-0.621529280775992	0.474340811415003	0.926991179334175	-3.11507949237342	-2.66084411940618	obs_trx	exponential	exponential	NA	NA	NA	39
0.696664846967906	-0.850108503364027	-1.49993998675952	NA	-2.19308716731946	1195.45158776092	-1.31090908854113	-0.582637657181469	0.742604809269467	-4.96487516471504	-1.53146054414312	-1.09035763293914	-0.844401024887651	-0.320874289475286	0.516331185232741	0.968878433306194	-5.71921225086284	-4.21053807856725	unobs_trx	exponential	exponential	NA	NA	NA	39
0.696664846967906	-0.850108503364027	-1.49993998675952	NA	-2.19308716731946	990.806094820595	-1.53208997167202	-0.905271162902137	0.640376111558451	NA	-1.77886053321504	-1.28531941012899	-1.19048631607692	-0.620056009727357	0.354767154592923	0.925985068523979	NA	NA	obs_nx	exponential	exponential	NA	NA	NA	39
0.696664846967906	-0.850108503364027	-1.49993998675952	NA	-2.19308716731946	1111.27596007456	-1.32204481008601	-0.564861120177821	0.792438902337626	NA	-1.54255905257579	-1.10153056759623	-0.818424774736719	-0.311297465618923	0.562623396026356	1.0222544086489	NA	NA	unobs_nx	exponential	exponential	NA	NA	NA	39
0.696664846967906	-0.850108503364027	-1.49993998675952	NA	-2.19308716731946	3223.08591495155	-1.58616305574629	-0.914884394530305	0.707783350972826	-2.19195272861779	-1.88820610872069	-1.28412000277189	-1.21972920950227	-0.610039579558342	0.539276859844403	0.876289842101248	-2.33765240685816	-2.04625305037741	obs	weibull	exponential	-0.00989280299019925	-0.13201935861813	0.112233752637732	39
0.696664846967906	-0.850108503364027	-1.49993998675952	NA	-2.19308716731946	2696.83227613891	-1.45205341801449	-0.98239174024085	0.684779176501108	-2.134797846673	-1.83479982970767	-1.06930700632131	-1.4813785688585	-0.483404911623204	0.519614466790605	0.849943886211612	-2.29183935382523	-1.97775633952078	unobs	weibull	exponential	0.0874572414893575	-0.115097546908384	0.290012029887099	39
0.696664846967906	-0.850108503364027	-1.49993998675952	NA	-2.19308716731946	1667.60558142337	-1.60449863596143	-0.917849434591628	0.731384816689068	-2.27122025718351	-1.93399851843965	-1.2749987534832	-1.22428762456643	-0.611411244616822	0.496392071169867	0.966377562208269	-2.50046288355097	-2.04197763081605	obs_tr	weibull	exponential	-0.0128267088220289	-0.136649373942882	0.110995956298824	39
0.696664846967906	-0.850108503364027	-1.49993998675952	NA	-2.19308716731946	1141.13135544121	-1.51116720322318	-1.19920338724101	0.689539923215484	-1.90450398144739	-1.98777757475315	-1.03455683169321	-2.05292999033602	-0.345476784145999	0.464977053308742	0.914102793122225	-2.34447723970364	-1.46453072319115	unobs_tr	weibull	exponential	0.110397431267261	-0.141186046497552	0.361980909032073	39
0.696664846967906	-0.850108503364027	-1.49993998675952	NA	-2.19308716731946	1820.16213145896	-1.58384833200514	-0.91451512507466	0.704765661021226	-2.89049642123137	-1.91028542577615	-1.25741123823412	-1.21988587539001	-0.609144374759308	0.470962320937082	0.93856900110537	-3.12063213905992	-2.66036070340282	obs_trx	weibull	exponential	-0.00953082680197233	-0.133210562870963	0.114148909267018	39
0.696664846967906	-0.850108503364027	-1.49993998675952	NA	-2.19308716731946	1197.32860117685	-1.2779130774844	-0.572302526688141	0.73063223454296	-4.95556807999316	-1.56045961596885	-0.99536653899994	-0.835161810589228	-0.309443242787053	0.498956524437697	0.962307944648223	-5.71101120244227	-4.20012495754405	unobs_trx	weibull	exponential	0.0202365321153728	-0.0926433461523065	0.133116410383052	39
0.696664846967906	-0.850108503364027	-1.49993998675952	NA	-2.19308716731946	992.804543397908	-1.53694079295966	-0.907332192275307	0.641820454421258	NA	-1.88286148325227	-1.19102010266706	-1.21108246003074	-0.603581924519878	0.346686523297936	0.936954385544579	NA	NA	obs_nx	weibull	exponential	-0.00250648955342405	-0.127338916592858	0.12232593748601	39
0.696664846967906	-0.850108503364027	-1.49993998675952	NA	-2.19308716731946	1113.24135726276	-1.30425028895898	-0.559676853895773	0.784885787978492	NA	-1.5910186846966	-1.01748189322136	-0.816431653617127	-0.302922054174419	0.544103844710014	1.02566773124697	NA	NA	unobs_nx	weibull	exponential	0.0104560671939137	-0.0995649816961567	0.120477116083984	39
0.696664846967906	-0.850108503364027	-1.49993998675952	NA	-2.19308716731946	3224.28075635189	-1.41215193929153	-0.933563738584143	0.714846919717551	-2.19651885797476	-1.71407410484145	-1.11022977374162	-1.24471657525207	-0.622410901916214	0.545182806732007	0.884511032703095	-2.34298174383704	-2.05005597211248	obs	loglogistic	exponential	0.0353659445441619	-0.0863479664353594	0.157079855523683	39
0.696664846967906	-0.850108503364027	-1.49993998675952	NA	-2.19308716731946	2696.8615481236	-1.26512945973433	-0.998676086197314	0.68855932391508	-2.13679585356722	-1.64493865036441	-0.885320269104259	-1.49149938173365	-0.505852790660979	0.52283142291827	0.85428722491189	-2.29448827241646	-1.97910343471799	unobs	loglogistic	exponential	0.147105236670965	-0.0597965701016248	0.354007043443554	39
0.696664846967906	-0.850108503364027	-1.49993998675952	NA	-2.19308716731946	1668.74788149062	-1.43494474402141	-0.937528474207744	0.746408908444218	-2.28051949600395	-1.76170804332897	-1.10818144471384	-1.25062754926567	-0.624429399149822	0.508262912370064	0.984554904518372	-2.51151342903025	-2.04952556297765	obs_tr	loglogistic	exponential	0.0318425837398085	-0.0912680485755449	0.154953216055162	39
0.696664846967906	-0.850108503364027	-1.49993998675952	NA	-2.19308716731946	1141.10318824751	-1.33652721104945	-1.20598080673638	0.694127166684167	-1.90599529409515	-1.80605417911207	-0.867000242986831	-2.01929551316505	-0.392666100307716	0.46875203063627	0.919502302732063	-2.34068561960764	-1.47130496858266	unobs_tr	loglogistic	exponential	0.167455487707563	-0.0845570750206119	0.419468050435737	39
0.696664846967906	-0.850108503364027	-1.49993998675952	NA	-2.19308716731946	1821.35646548379	-1.41468789660523	-0.934013310418317	0.718454691071765	-2.89899452035507	-1.73855618698534	-1.09081960622511	-1.24595157461085	-0.622075046225783	0.481335453327389	0.955573928816142	-3.13091241186615	-2.667076628844	obs_trx	loglogistic	exponential	0.0349880925519193	-0.0879673481642082	0.157943533268047	39
0.696664846967906	-0.850108503364027	-1.49993998675952	NA	-2.19308716731946	1197.71617574953	-1.06772647203333	-0.599849908211711	0.761099980872258	-4.97328660014398	-1.34903546409536	-0.786417479971295	-0.873314413343304	-0.326385403080119	0.522477095982411	0.999722865762105	-5.73098309822328	-4.21559010206467	unobs_trx	loglogistic	exponential	0.0859585979970391	-0.0267123851149443	0.198629581109023	39
0.696664846967906	-0.850108503364027	-1.49993998675952	NA	-2.19308716731946	994.106982392409	-1.3756170091504	-0.927469435263763	0.661644398685433	NA	-1.71908379129849	-1.03215022700231	-1.23806015551881	-0.61687871500872	0.358020149446477	0.965268647924389	NA	NA	obs_nx	loglogistic	exponential	0.0405592195217361	-0.0833963690241727	0.164514808067645	39
0.696664846967906	-0.850108503364027	-1.49993998675952	NA	-2.19308716731946	1113.40865917009	-1.09151508747169	-0.587444098050513	0.821665164536251	NA	-1.37599104504572	-0.80703912989766	-0.855377813082764	-0.319510383018263	0.573779173214987	1.06955115585751	NA	NA	unobs_nx	loglogistic	exponential	0.0775015772907764	-0.0317854157224311	0.186788570303984	39
0.74300376791507	0.884252283256501	-1.49993998675952	NA	-2.19308716731946	2307.4717832606	-1.85561014595578	1.18034124427805	0.872902433183488	-2.23044962811588	-2.16243752603695	-1.54878276587461	0.870849717784484	1.48983277077161	0.703823947493438	1.04198091887354	-2.39597153839934	-2.06492771783241	obs	exponential	exponential	NA	NA	NA	40
0.74300376791507	0.884252283256501	-1.49993998675952	NA	-2.19308716731946	1685.75407750882	-1.95023325678233	1.25633643785644	0.869126290578323	-2.19248802979398	-2.42545985218325	-1.47500666138142	0.755892189335488	1.75678068637739	0.699894446862704	1.03835813429394	-2.36780119750731	-2.01717486208065	unobs	exponential	exponential	NA	NA	NA	40
0.74300376791507	0.884252283256501	-1.49993998675952	NA	-2.19308716731946	1114.68816089403	-1.90804595926596	1.18292724433685	0.95144805083147	-2.48467684834821	-2.22840829733721	-1.58768362119471	0.873409104590601	1.4924453840831	0.737686074170628	1.16521002749231	-2.79732397689766	-2.17202971979877	obs_tr	exponential	exponential	NA	NA	NA	40
0.74300376791507	0.884252283256501	-1.49993998675952	NA	-2.19308716731946	491.132765002357	-1.54728672629616	0.914880022365131	0.962972325216947	-8.02512184340728	-1.86543164956481	-1.22914180302751	0.595404366725685	1.23435567800458	0.749189937546343	1.17675471288755	-40.6747217656346	24.6244780788201	unobs_tr	exponential	exponential	NA	NA	NA	40
0.74300376791507	0.884252283256501	-1.49993998675952	NA	-2.19308716731946	1185.92415444312	-1.900211225295	1.18254871465164	0.939841333029682	-3.18908491401031	-2.22035332554091	-1.58006912504909	0.873029938842334	1.49206749046094	0.725996889560891	1.15368577649847	-3.50345713246777	-2.87471269555284	obs_trx	exponential	exponential	NA	NA	NA	40
0.74300376791507	0.884252283256501	-1.49993998675952	NA	-2.19308716731946	491.126174388087	-1.54580612559893	0.913913314878582	0.962779356506868	-14.6423521278332	-1.86121120661187	-1.23040104458599	0.596046770121663	1.2317798596355	0.749013210740836	1.1765455022729	-131.850854588884	102.566150333217	unobs_trx	exponential	exponential	NA	NA	NA	40
0.74300376791507	0.884252283256501	-1.49993998675952	NA	-2.19308716731946	823.100263738999	-1.93454353885004	1.18418676981658	0.990384806139294	NA	-2.26112967730494	-1.60795740039514	0.874658160611607	1.49371537902156	0.759822972682015	1.22094663959657	NA	NA	obs_nx	exponential	exponential	NA	NA	NA	40
0.74300376791507	0.884252283256501	-1.49993998675952	NA	-2.19308716731946	489.125614088045	-1.54586511010591	0.913888456590374	0.962836638293817	NA	-1.86127748320316	-1.23045273700866	0.596015459902218	1.23176145327853	0.749063984959774	1.17660929162786	NA	NA	unobs_nx	exponential	exponential	NA	NA	NA	40
0.74300376791507	0.884252283256501	-1.49993998675952	NA	-2.19308716731946	2309.34640209648	-1.81846168679913	1.16355592398254	0.86792448844872	-2.22701487703406	-2.18269102494215	-1.45423234865611	0.845517076584765	1.48159477138032	0.698099960601072	1.03774901629637	-2.39277270218862	-2.0612570518795	obs	weibull	exponential	0.0162864192800707	-0.0735473126920768	0.106120151252218	40
0.74300376791507	0.884252283256501	-1.49993998675952	NA	-2.19308716731946	1687.11996034049	-1.85213657142148	1.21828911790957	0.854342709669506	-2.1812503100821	-2.36631722167839	-1.33795592116456	0.728883721633061	1.70769451418607	0.685352900179262	1.02333251915975	-2.35644278792104	-2.00605783224316	unobs	weibull	exponential	0.0472240041615423	-0.0687028225248211	0.163150830847906	40
0.74300376791507	0.884252283256501	-1.49993998675952	NA	-2.19308716731946	1116.65243994491	-1.88405495378336	1.17218361000222	0.945519636378623	-2.48096037430225	-2.27303599610148	-1.49507391146524	0.851472433837233	1.49289478616721	0.726409481232854	1.16462979152439	-2.79519938563327	-2.16672136297123	obs_tr	weibull	exponential	0.00924801664873962	-0.0817194514303059	0.100215484727785	40
0.74300376791507	0.884252283256501	-1.49993998675952	NA	-2.19308716731946	493.036523093142	-1.5149639600655	0.904746685466495	0.951630815079495	-9.18997732462408	-1.88564891059552	-1.14427900953548	0.585279352927128	1.22421401800586	0.729085919910242	1.17417571024875	-70.2883768276349	51.9084221783868	unobs_tr	weibull	exponential	0.0150252572253541	-0.0821895275327883	0.112240041983496	40
0.74300376791507	0.884252283256501	-1.49993998675952	NA	-2.19308716731946	1187.87726200643	-1.87484742370767	1.17143788906711	0.933947720243072	-3.1849467551079	-2.2627690436428	-1.48692580377253	0.850951670781769	1.49192410735244	0.715305810532944	1.1525896299532	-3.50076456452161	-2.86912894569419	obs_trx	weibull	exponential	0.0101155551368627	-0.0808001159436339	0.101031226217359	40
0.74300376791507	0.884252283256501	-1.49993998675952	NA	-2.19308716731946	493.071674161847	-1.5147517310826	0.904525805828329	0.951654295232142	-10.4356781325802	-1.88481318923728	-1.14469027292793	0.58549889734213	1.22355271431453	0.729110193678969	1.17419839678531	-24.8078322671868	3.93647600202649	unobs_trx	weibull	exponential	0.0150244098023848	-0.0821764591345854	0.112225278739355	40
0.74300376791507	0.884252283256501	-1.49993998675952	NA	-2.19308716731946	825.091647894292	-1.92333532357153	1.17955302870312	0.987234601939024	NA	-2.32673521342343	-1.51993543371963	0.856710941506547	1.50239511589969	0.74689548757011	1.22757371630794	NA	NA	obs_nx	weibull	exponential	0.00434207583643176	-0.0875402794553919	0.0962244311282554	40
0.74300376791507	0.884252283256501	-1.49993998675952	NA	-2.19308716731946	491.034470868353	-1.51464099764343	0.904503726929197	0.951654704838406	NA	-1.88466015839795	-1.1446218368889	0.585515845473928	1.22349160838447	0.729110681539887	1.17419872813692	NA	NA	unobs_nx	weibull	exponential	0.0150055811174585	-0.0821862504884393	0.112197412723356	40
0.74300376791507	0.884252283256501	-1.49993998675952	NA	-2.19308716731946	2315.93548098689	-1.55100970634056	1.1543220251324	0.881451102830431	-2.23629302369235	-1.89923285658257	-1.20278655609855	0.840641266852587	1.4680027834122	0.708027292892502	1.05487491276836	-2.40416786935301	-2.06841817803168	obs	loglogistic	exponential	0.110383771994612	0.019993101424455	0.200774442564769	40
0.74300376791507	0.884252283256501	-1.49993998675952	NA	-2.19308716731946	1689.88175259594	-1.56756212905127	1.19538470327712	0.871269574554459	-2.19143022085473	-2.04729986874195	-1.08782438936059	0.728158076234312	1.66261133031994	0.69957726308308	1.04296188602584	-2.36855360258799	-2.01430683912147	unobs	loglogistic	exponential	0.150502319589232	0.0283583452313662	0.272646293947098	40
0.74300376791507	0.884252283256501	-1.49993998675952	NA	-2.19308716731946	1122.91186951396	-1.62158207939701	1.16477670756023	0.972547761941591	-2.49933678948629	-1.99339352713445	-1.24977063165957	0.8481174551669	1.48143595995356	0.747491382861489	1.19760414102169	-2.81613210055769	-2.1825414784149	obs_tr	loglogistic	exponential	0.104179218738155	0.0130481990983896	0.195310238377921	40
0.74300376791507	0.884252283256501	-1.49993998675952	NA	-2.19308716731946	496.226429229785	-1.23849481304757	0.899770306649584	0.99321733196607	-9.90966014290405	-1.59184987522548	-0.885139750869659	0.58185560663313	1.21768500666604	0.764502349491197	1.22193231444094	-134.190176523714	114.370856237906	unobs_tr	loglogistic	exponential	0.124907333621587	0.0260374266009184	0.223777240642255	40
0.74300376791507	0.884252283256501	-1.49993998675952	NA	-2.19308716731946	1194.18844037514	-1.61211220925379	1.16349247914103	0.960167776437231	-3.2032275366933	-1.98288294730168	-1.24134147120589	0.847166993909607	1.47981796437245	0.735345580807518	1.18498997206694	-3.52173863339342	-2.88471643999318	obs_trx	loglogistic	exponential	0.105066840530956	0.0139876570653923	0.19614602399652	40
0.74300376791507	0.884252283256501	-1.49993998675952	NA	-2.19308716731946	496.283940320349	-1.23847704966943	0.899703083134639	0.993231491288878	-10.0131174562573	-1.59121508580366	-0.885739013535196	0.582146186892905	1.21725997937637	0.764531126214848	1.22193185636291	-21.5230416164448	1.49680670393023	unobs_trx	loglogistic	exponential	0.124893385669809	0.0260247779578663	0.223761993381752	40
0.74300376791507	0.884252283256501	-1.49993998675952	NA	-2.19308716731946	831.16134962132	-1.66161610292225	1.17156682829809	1.02085780504613	NA	-2.04704736981457	-1.27618483602993	0.85286324401119	1.49027041258499	0.773912973216438	1.26780263687581	NA	NA	obs_nx	loglogistic	exponential	0.10004975145956	0.00821158486884604	0.191887918050273	40
0.74300376791507	0.884252283256501	-1.49993998675952	NA	-2.19308716731946	494.225930776912	-1.23853800579719	0.899918706937731	0.993232945148293	NA	-1.59126841788703	-0.885807593707346	0.58237938665684	1.21745802721862	0.764520846678581	1.22194504361801	NA	NA	unobs_nx	loglogistic	exponential	0.124854758246287	0.0259987875820067	0.223710728910566	40
-0.540634210687131	-0.621282932348549	-1.49993998675952	NA	-2.19308716731946	3866.31315021912	-1.46972177479269	-0.780675737509637	-0.447455702831629	-2.22057672446597	-1.63989517111307	-1.29954837847232	-1.10495025026784	-0.456401224751436	-0.610060958438759	-0.284850447224499	-2.33985870475212	-2.10129474417982	obs	exponential	exponential	NA	NA	NA	41
-0.540634210687131	-0.621282932348549	-1.49993998675952	NA	-2.19308716731946	3415.36981546404	-1.56711086570802	-0.837217766892964	-0.447712211416759	-2.16877118106426	-1.7859489507908	-1.34827278062524	-1.40009907592716	-0.27433645785877	-0.610460589783161	-0.284963833050356	-2.29643137523018	-2.04111098689834	unobs	exponential	exponential	NA	NA	NA	41
-0.540634210687131	-0.621282932348549	-1.49993998675952	NA	-2.19308716731946	1940.41869957418	-1.50553405703863	-0.786572043848931	-0.358985364588416	-2.43002825132939	-1.68850189744696	-1.3225662166303	-1.11102420555211	-0.462119882145747	-0.583553211738869	-0.134417517437964	-2.64244751836989	-2.21760898428889	obs_tr	exponential	exponential	NA	NA	NA	41
-0.540634210687131	-0.621282932348549	-1.49993998675952	NA	-2.19308716731946	1493.36283070499	-1.54777954127058	-0.776758549210185	-0.360712421799787	-2.35804499004697	-1.78459448742244	-1.31096459511872	-1.29603345083381	-0.257483647586558	-0.585636181641149	-0.135788661958424	-2.69697424732475	-2.01911573276919	unobs_tr	exponential	exponential	NA	NA	NA	41
-0.540634210687131	-0.621282932348549	-1.49993998675952	NA	-2.19308716731946	2074.64944404514	-1.50514130642865	-0.786551650504317	-0.359949544775375	-3.04531796819243	-1.68808346098491	-1.32219915187239	-1.11101090677145	-0.462092394237178	-0.584519900759007	-0.135379188791744	-3.25778017769971	-2.83285575868514	obs_trx	exponential	exponential	NA	NA	NA	41
-0.540634210687131	-0.621282932348549	-1.49993998675952	NA	-2.19308716731946	1587.10087998958	-1.33190688346882	-0.537778550409957	-0.362472298531774	-3.72876113603213	-1.51387929810349	-1.14993446883414	-0.865815644373312	-0.209741456446603	-0.58735608296394	-0.137588514099609	-4.08307386991943	-3.37444840214484	unobs_trx	exponential	exponential	NA	NA	NA	41
-0.540634210687131	-0.621282932348549	-1.49993998675952	NA	-2.19308716731946	1154.71136291473	-1.49099006383025	-0.783847833399332	-0.394717762122575	NA	-1.68503456783703	-1.29694555982346	-1.10854558140531	-0.459150085393358	-0.674653187158666	-0.114782337086485	NA	NA	obs_nx	exponential	exponential	NA	NA	NA	41
-0.540634210687131	-0.621282932348549	-1.49993998675952	NA	-2.19308716731946	1263.75124853097	-1.27526414197864	-0.484541090906793	-0.339228349049328	NA	-1.45064134570844	-1.09988693824885	-0.776298517961399	-0.192783663852187	-0.576863282556497	-0.10159341554216	NA	NA	unobs_nx	exponential	exponential	NA	NA	NA	41
-0.540634210687131	-0.621282932348549	-1.49993998675952	NA	-2.19308716731946	3867.82469514832	-1.39245877084636	-0.744238571984786	-0.43974651634937	-2.22380503527555	-1.65844704470134	-1.12647049699139	-1.06879634040207	-0.419680803567506	-0.601361274920678	-0.278131757778062	-2.34302568010109	-2.10458439045	obs	weibull	exponential	0.0456200114215835	-0.0812994802582378	0.172539503101405	41
-0.540634210687131	-0.621282932348549	-1.49993998675952	NA	-2.19308716731946	1941.74504893338	-1.41477303868927	-0.744850575244522	-0.34777939865721	-2.43500077421477	-1.68593596008154	-1.143610117297	-1.06693444609322	-0.422766704395823	-0.566203450223672	-0.129355347090748	-2.64643842167878	-2.22356312675075	obs_tr	weibull	exponential	0.0539301765337332	-0.0736444089781707	0.181504762045637	41
-0.540634210687131	-0.621282932348549	-1.49993998675952	NA	-2.19308716731946	1495.25324146871	-1.49234489806887	-0.7524345600689	-0.352897093414121	-2.36127251090918	-1.88619713799357	-1.09849265814416	-1.2743877039848	-0.230481416152996	-0.578104677951221	-0.12768950887702	-2.7001311451856	-2.02241387663276	unobs_tr	weibull	exponential	0.0320459171832589	-0.158694192531973	0.22278602689849	41
-0.540634210687131	-0.621282932348549	-1.49993998675952	NA	-2.19308716731946	2075.97740394036	-1.41450602803412	-0.744833406427496	-0.348680591884859	-3.05034471609543	-1.68562282817554	-1.1433892278927	-1.06693482182716	-0.422731991027828	-0.567134481833478	-0.130226701936239	-3.26183238092177	-2.83885705126909	obs_trx	weibull	exponential	0.0538689656607316	-0.0737074955102568	0.18144542683172	41
-0.540634210687131	-0.621282932348549	-1.49993998675952	NA	-2.19308716731946	1589.0039753084	-1.29931555111564	-0.526121481799487	-0.355786115053974	-3.73187843733079	-1.5701528096984	-1.02847829253289	-0.855112929229784	-0.197130034369189	-0.580709075871435	-0.130863154236514	-4.08630620224422	-3.37745067241736	unobs_trx	weibull	exponential	0.0217830216417669	-0.115926054933013	0.159492098216547	41
-0.540634210687131	-0.621282932348549	-1.49993998675952	NA	-2.19308716731946	1156.0966750646	-1.40730157068664	-0.744379861889222	-0.375151738988635	NA	-1.68030554698285	-1.13429759439043	-1.06708036388553	-0.421679359892917	-0.64512351614357	-0.105179961833699	NA	NA	obs_nx	weibull	exponential	0.0518105985662087	-0.0765187749495651	0.180139972081982	41
-0.540634210687131	-0.621282932348549	-1.49993998675952	NA	-2.19308716731946	1265.63451441685	-1.24404004058015	-0.47417648142923	-0.332130275606204	NA	-1.49018469636359	-0.997895384796709	-0.765639137919369	-0.182713824939091	-0.568091814880001	-0.0961687363324066	NA	NA	unobs_nx	weibull	exponential	0.021825698763422	-0.103104847415378	0.146756244942222	41
-0.540634210687131	-0.621282932348549	-1.49993998675952	NA	-2.19308716731946	3867.95918052808	-1.24206636416356	-0.762861630098472	-0.445298975209907	-2.22149481076684	-1.50379687131209	-0.980335857015032	-1.08951056469697	-0.436212695499974	-0.60821014363563	-0.282387806784184	-2.34089833917858	-2.10209128235511	obs	loglogistic	exponential	0.0844923246875548	-0.0409107300743298	0.209895379449439	41
-0.540634210687131	-0.621282932348549	-1.49993998675952	NA	-2.19308716731946	3418.19168887719	-1.41230367423581	-0.833652586359548	-0.449846575841808	-2.1668530856815	-1.83088300766754	-0.993724340804073	-1.41514653655268	-0.252158636166415	-0.616822787953313	-0.282870363730302	-2.29526896216834	-2.03843720919466	unobs	loglogistic	exponential	0.0450163615189812	-0.158395454326231	0.248428177364194	41
-0.540634210687131	-0.621282932348549	-1.49993998675952	NA	-2.19308716731946	1942.00796164021	-1.26789382236268	-0.762883370368633	-0.355257413418641	-2.43168009292958	-1.53574227968733	-1.00004536503803	-1.08719838373932	-0.438568356997946	-0.577852632873661	-0.132662193963622	-2.64378747434196	-2.2195727115172	obs_tr	loglogistic	exponential	0.0916497508057868	-0.0343180033183764	0.21761750492995	41
-0.540634210687131	-0.621282932348549	-1.49993998675952	NA	-2.19308716731946	1496.29907873143	-1.36441853399793	-0.764053057903276	-0.359339331855595	-2.34923134482047	-1.75821306462786	-0.970624003368001	-1.29127955304462	-0.236826562761931	-0.588990115673941	-0.12968854803725	-2.68729717176093	-2.01116551788	unobs_tr	loglogistic	exponential	0.0638720268687206	-0.128833334264021	0.256577388001462	41
-0.540634210687131	-0.621282932348549	-1.49993998675952	NA	-2.19308716731946	2076.23924173888	-1.26759853470254	-0.7628739659219	-0.356181971553686	-3.04700964497906	-1.53540650755913	-0.999790561845955	-1.08720843530107	-0.438539496542733	-0.578801988370796	-0.133561954736576	-3.25916670636729	-2.83485258359084	obs_trx	loglogistic	exponential	0.091590150232219	-0.0343796401362243	0.217559940600662	41
-0.540634210687131	-0.621282932348549	-1.49993998675952	NA	-2.19308716731946	1590.66384801601	-1.13960336425113	-0.537562497069757	-0.362956534925197	-3.72472764770019	-1.40812346915349	-0.871083259348774	-0.87331395424358	-0.201811039895935	-0.594926359443627	-0.130986710406767	-4.07979779211299	-3.36965750328739	unobs_trx	loglogistic	exponential	0.0631571689847642	-0.0739062096754312	0.20022054764496	41
-0.540634210687131	-0.621282932348549	-1.49993998675952	NA	-2.19308716731946	1156.32160972439	-1.25702077917597	-0.762735965562843	-0.388721834713659	NA	-1.52779778482886	-0.986243773523087	-1.08775276697582	-0.437719164149871	-0.666519802868023	-0.110923866559295	NA	NA	obs_nx	loglogistic	exponential	0.0895628140829911	-0.0370813491657821	0.216206977331764	41
-0.540634210687131	-0.621282932348549	-1.49993998675952	NA	-2.19308716731946	1267.58619512706	-1.07608788772103	-0.486372734145515	-0.338104247987219	NA	-1.32117763518893	-0.83099814025314	-0.785207075032547	-0.187538393258482	-0.583970200634091	-0.0922382953403472	NA	NA	unobs_nx	loglogistic	exponential	0.0664251191870375	-0.0572343541805968	0.190084592554672	41
0.696118937805295	0.13015165599063	-1.49993998675952	NA	-2.19308716731946	2882.02268699469	-1.6427101734114	0.223743970843632	0.699093500284617	-2.11904815091698	-1.88932334182626	-1.39609700499653	-0.0417350834954251	0.489223025182689	0.531830383467284	0.86635661710195	-2.27148387589516	-1.9666124259388	obs	exponential	exponential	NA	NA	NA	42
0.696118937805295	0.13015165599063	-1.49993998675952	NA	-2.19308716731946	2271.16607577044	-1.84539717990125	0.390353180854698	0.696627558063859	-2.05739515068411	-2.22416177225363	-1.46663258754886	-0.0414170452900344	0.822123406999431	0.529328074598098	0.86392704152962	-2.22037455008205	-1.89441575128618	unobs	exponential	exponential	NA	NA	NA	42
0.696118937805295	0.13015165599063	-1.49993998675952	NA	-2.19308716731946	1513.98899594538	-1.65226186979844	0.223844166106278	0.713961360274393	-2.29219116108129	-1.91640294327299	-1.38812079632389	-0.0416430085858019	0.489331340798358	0.492352841314614	0.935569879234172	-2.55381385232641	-2.03056846983617	obs_tr	exponential	exponential	NA	NA	NA	42
0.696118937805295	0.13015165599063	-1.49993998675952	NA	-2.19308716731946	905.864817532817	-1.9879172048651	0.44455561281625	0.716027826787186	-1.87037694985662	-2.65669237490068	-1.31914203482952	-0.0904351381926832	0.979546363825182	0.494404557921925	0.937651095652446	-2.55366040695715	-1.1870934927561	unobs_tr	exponential	exponential	NA	NA	NA	42
0.696118937805295	0.13015165599063	-1.49993998675952	NA	-2.19308716731946	1619.85110824622	-1.6414797984192	0.224462004784424	0.696267413507538	-2.95051815172744	-1.90519271472256	-1.37776688211583	-0.041072803715123	0.489996813283971	0.474658512206207	0.917876314808868	-3.21367145416457	-2.68736484929031	obs_trx	exponential	exponential	NA	NA	NA	42
0.696118937805295	0.13015165599063	-1.49993998675952	NA	-2.19308716731946	914.445141965654	-1.39070289032173	0.231694904362555	0.712704963546738	-12.5028680447003	-1.65101252889945	-1.13039325174401	-0.037972019254478	0.501361827979587	0.491095778918776	0.934314148174699	-51.1994473456875	26.1937112562868	unobs_trx	exponential	exponential	NA	NA	NA	42
0.696118937805295	0.13015165599063	-1.49993998675952	NA	-2.19308716731946	1066.00880979305	-1.63300784720441	0.223535810263249	0.68389201099848	NA	-1.90735424063968	-1.35866145376914	-0.0419630590063373	0.489034679532835	0.431696610335	0.936087411661961	NA	NA	obs_nx	exponential	exponential	NA	NA	NA	42
0.696118937805295	0.13015165599063	-1.49993998675952	NA	-2.19308716731946	912.440027981687	-1.39058687701294	0.231380255383296	0.713043161220032	NA	-1.65086822544839	-1.13030552857749	-0.038244611310284	0.501005122076875	0.491434102513548	0.934652219926517	NA	NA	unobs_nx	exponential	exponential	NA	NA	NA	42
0.696118937805295	0.13015165599063	-1.49993998675952	NA	-2.19308716731946	2884.02238108287	-1.64449735994853	0.223908911969942	0.699350957223891	-2.11922325257581	-1.96346178344874	-1.32553293644832	-0.042652355939342	0.490470179879227	0.529523145549988	0.869178768897795	-2.27287500344566	-1.96557150170595	obs	weibull	exponential	-0.000921734652366282	-0.104131870491465	0.102288401186733	42
0.696118937805295	0.13015165599063	-1.49993998675952	NA	-2.19308716731946	2272.98856571611	-1.91133767939957	0.399999109204449	0.704688888828482	-2.06335293130598	-2.4111133581045	-1.41156200069465	-0.0468986069526371	0.846896825361536	0.531326257643069	0.878051520013895	-2.22968280190155	-1.89702306071041	unobs	weibull	exponential	-0.0314379912955928	-0.177546166771887	0.114670184180701	42
0.696118937805295	0.13015165599063	-1.49993998675952	NA	-2.19308716731946	1515.98665026552	-1.65754600243774	0.224477210269371	0.715013729453821	-2.29292546445382	-2.00216320335157	-1.31292880152391	-0.0425839038712371	0.491538324409978	0.486556688322037	0.943470770585604	-2.55695191238085	-2.02889901652679	obs_tr	weibull	exponential	-0.00257796979526348	-0.107085965395014	0.101930025804487	42
0.696118937805295	0.13015165599063	-1.49993998675952	NA	-2.19308716731946	907.701062387913	-2.05011775334793	0.449104612881073	0.730954404813826	-1.90195006489587	-2.80950237772591	-1.29073312896995	-0.0941384589667651	0.99234768472891	0.493095773644292	0.96881303598336	-2.61581837140663	-1.1880817583851	unobs_tr	weibull	exponential	-0.0337393241235548	-0.195489683350612	0.128011035103502	42
0.696118937805295	0.13015165599063	-1.49993998675952	NA	-2.19308716731946	1621.85092478417	-1.64222129312757	0.223659688024367	0.696760979572748	-2.95156557881076	-1.98466649590916	-1.29977609034598	-0.0428659913099861	0.490185367358721	0.469192285943377	0.92432967320212	-3.21692914867453	-2.68620200894699	obs_trx	weibull	exponential	-0.000572125290030258	-0.104962673488327	0.103818422908267	42
0.696118937805295	0.13015165599063	-1.49993998675952	NA	-2.19308716731946	915.899646344807	-1.47553400795288	0.242254514783219	0.740432386893478	-9.4015746507231	-1.82013978422791	-1.13092823167784	-0.0406113507212395	0.525120380287678	0.499182192856758	0.981682580930197	-17.5245734743821	-1.27857582706411	unobs_trx	weibull	exponential	-0.0422533594532798	-0.145644170565786	0.0611374516592263	42
0.696118937805295	0.13015165599063	-1.49993998675952	NA	-2.19308716731946	1068.00861553595	-1.6311505220904	0.223357597733112	0.683105315021098	NA	-1.98743965919998	-1.27486138498082	-0.0428496918405687	0.489564887306793	0.423069922832147	0.943140707210049	NA	NA	obs_nx	weibull	exponential	0.000732242711959456	-0.104335729337264	0.105800214761183	42
0.696118937805295	0.13015165599063	-1.49993998675952	NA	-2.19308716731946	913.783063977082	-1.47575627608739	0.2428302890585	0.740481257670474	NA	-1.82034544651395	-1.13116710566083	-0.0400138406128634	0.525674418729863	0.499198978236152	0.981763537104796	NA	NA	unobs_nx	weibull	exponential	-0.0424749212364207	-0.145828184424759	0.0608783419519177	42
0.696118937805295	0.13015165599063	-1.49993998675952	NA	-2.19308716731946	2883.69623365347	-1.44391752368586	0.233923582157597	0.705888178112957	-2.12350105397534	-1.75811850860539	-1.12971653876633	-0.0417728641141785	0.509620028429372	0.534646326990742	0.877130029235171	-2.27800663308181	-1.96899547486888	obs	loglogistic	exponential	0.0632085763767164	-0.0398312869275338	0.166248439680967	42
0.696118937805295	0.13015165599063	-1.49993998675952	NA	-2.19308716731946	2272.05043181253	-1.70693994708034	0.412591568387048	0.714213447044642	-2.07059538721112	-2.19747497489467	-1.21640491926601	-0.0415894193504223	0.866772556124519	0.539751615397401	0.888675278691884	-2.23810567676613	-1.9030850976561	unobs	loglogistic	exponential	0.0333096964823108	-0.11719359415389	0.183812987118512	42
0.696118937805295	0.13015165599063	-1.49993998675952	NA	-2.19308716731946	1515.62804400907	-1.45907636944932	0.234010520536161	0.726852560204671	-2.30071320083648	-1.79671981916773	-1.12143291973091	-0.0422154078882261	0.510236448960547	0.495084717002696	0.958620403406647	-2.56627832740654	-2.03514807426642	obs_tr	loglogistic	exponential	0.0617346818405182	-0.0422822192203428	0.165751582901379	42
0.696118937805295	0.13015165599063	-1.49993998675952	NA	-2.19308716731946	906.780057570498	-1.83001013323938	0.451542450499025	0.747795499823037	-1.95502178413965	-2.58606945476867	-1.0739508117101	-0.0858611922371532	0.988946093235203	0.506469880060625	0.989121119585449	-2.7102256937713	-1.199817874508	unobs_tr	loglogistic	exponential	0.0265013201686541	-0.136068213693194	0.189070854030502	42
0.696118937805295	0.13015165599063	-1.49993998675952	NA	-2.19308716731946	1621.52469595275	-1.44598562613688	0.234007623282842	0.70860128975676	-2.95892733532909	-1.78196367145139	-1.11000758082238	-0.0418086463266235	0.509823892892307	0.477397741054536	0.939804838458983	-3.22592927705783	-2.69192539360036	obs_trx	loglogistic	exponential	0.0629718334239529	-0.0409588332908375	0.166902500138743	42
0.696118937805295	0.13015165599063	-1.49993998675952	NA	-2.19308716731946	914.222134251235	-1.24216068708968	0.249238259531975	0.77611871117918	-13.7338052610437	-1.58013752389029	-0.904183850289059	-0.0445590017134735	0.543035520777423	0.528257528526533	1.02397989383183	-83.6474274395076	56.1798169174201	unobs_trx	loglogistic	exponential	0.0393822357656786	-0.0641336266652793	0.142898098196637	42
0.696118937805295	0.13015165599063	-1.49993998675952	NA	-2.19308716731946	1067.70296358026	-1.43876493094752	0.233763597705219	0.698519918834764	NA	-1.78848922539019	-1.08904063650486	-0.0418463603286988	0.509373555739136	0.432447204531158	0.96459263313837	NA	NA	obs_nx	loglogistic	exponential	0.0637915153329987	-0.0407122367074176	0.168295267373415	42
0.696118937805295	0.13015165599063	-1.49993998675952	NA	-2.19308716731946	912.220579087915	-1.24275416202946	0.249506077791141	0.776492208731395	NA	-1.5808407415057	-0.90466758255322	-0.044346544027879	0.543358699610161	0.528574554809979	1.02440986265281	NA	NA	unobs_nx	loglogistic	exponential	0.0392269952881531	-0.0642955665485901	0.142749557124896	42
0.20605993270874	-0.179589306935668	-1.49993998675952	NA	-2.19308716731946	3433.8506631924	-1.58318018783999	-0.302410051116199	0.335292951214505	-2.24444165918331	-1.78859193233641	-1.37776844334356	-0.55980484217612	-0.0450152600562777	0.173340310064394	0.497245592364617	-2.3832581668915	-2.10562515147513	obs	exponential	exponential	NA	NA	NA	43
0.20605993270874	-0.179589306935668	-1.49993998675952	NA	-2.19308716731946	2869.85958921522	-1.6039828854557	-0.416652499491136	0.3343538796908	-2.19777351857798	-1.86555809357817	-1.34240767733323	-0.816019125869483	-0.0172858731127881	0.172395068798247	0.496312690583352	-2.34747333813405	-2.0480736990219	unobs	exponential	exponential	NA	NA	NA	43
0.20605993270874	-0.179589306935668	-1.49993998675952	NA	-2.19308716731946	1809.25078761734	-1.62524861375285	-0.302662287227476	0.408066568663518	-2.41855552788677	-1.84941031357381	-1.40108691393188	-0.560057492878257	-0.0452670815766945	0.188867877002958	0.627265260324078	-2.65455454112256	-2.18255651465099	obs_tr	exponential	exponential	NA	NA	NA	43
0.20605993270874	-0.179589306935668	-1.49993998675952	NA	-2.19308716731946	1247.56855864588	-1.60939899174975	-0.390905649344057	0.408500491934322	-2.35591523066558	-1.92037578518934	-1.29842219831016	-0.783050061648384	0.00123876296027031	0.189291623991991	0.627709359876653	-2.90199506653246	-1.80983539479869	unobs_tr	exponential	exponential	NA	NA	NA	43
0.20605993270874	-0.179589306935668	-1.49993998675952	NA	-2.19308716731946	1927.48738851548	-1.62245584578572	-0.302645758981963	0.403303196271278	-3.01900603777904	-1.84647212437736	-1.39843956719407	-0.560040996638656	-0.0452505213252699	0.184105063649891	0.622501328892666	-3.2553312762825	-2.78268079927559	obs_trx	exponential	exponential	NA	NA	NA	43
0.20605993270874	-0.179589306935668	-1.49993998675952	NA	-2.19308716731946	1293.75936929745	-1.35475938192815	-0.253479221552303	0.404415541869969	-4.6701749016689	-1.5739472454827	-1.13557151837359	-0.516226193251513	0.00926775014690706	0.185213624749652	0.623617458990287	-5.33434266349093	-4.00600713984688	unobs_trx	exponential	exponential	NA	NA	NA	43
0.20605993270874	-0.179589306935668	-1.49993998675952	NA	-2.19308716731946	1184.54371291586	-1.61924433295539	-0.302626600827444	0.39781465291169	NA	-1.85801788992067	-1.38047077599011	-0.560022294259708	-0.0452309073951809	0.136544601327649	0.659084704495731	NA	NA	obs_nx	exponential	exponential	NA	NA	NA	43
0.20605993270874	-0.179589306935668	-1.49993998675952	NA	-2.19308716731946	1194.56553565079	-1.32429267542978	-0.242227131269291	0.395384189781801	NA	-1.53966064298643	-1.10892470787313	-0.495846278679249	0.0113920161406679	0.173309305001224	0.617459074562379	NA	NA	unobs_nx	exponential	exponential	NA	NA	NA	43
0.20605993270874	-0.179589306935668	-1.49993998675952	NA	-2.19308716731946	3435.80079515159	-1.60643965030153	-0.306049750116157	0.336437236215645	-2.24510711100778	-1.89897393883428	-1.31390536176878	-0.568833855064589	-0.043265645167724	0.17337049577329	0.499503976658	-2.384393003514	-2.10582121850155	obs	weibull	exponential	-0.0130590441628429	-0.127978100492643	0.101860012166957	43
0.20605993270874	-0.179589306935668	-1.49993998675952	NA	-2.19308716731946	2871.06315313353	-1.74178783675287	-0.431504104431826	0.340305097276294	-2.20257911610904	-2.16605715420215	-1.31751851930359	-0.860305892627527	-0.00270231623612571	0.173740080835638	0.50687011371695	-2.35425022021822	-2.05090801199987	unobs	weibull	exponential	-0.0713330313538241	-0.22821699012377	0.0855509274161215	43
0.20605993270874	-0.179589306935668	-1.49993998675952	NA	-2.19308716731946	1811.16328987422	-1.65787000263788	-0.307511696593043	0.412592825655199	-2.42120780056542	-1.97371611293691	-1.34202389233886	-0.571428361719014	-0.0435950314670718	0.188687163545903	0.636498487764496	-2.65885480141292	-2.18356079971792	obs_tr	weibull	exponential	-0.0173274171039516	-0.132586220736964	0.0979313865290612	43
0.20605993270874	-0.179589306935668	-1.49993998675952	NA	-2.19308716731946	1248.50791942129	-1.76158342324033	-0.403722963309088	0.430261734931186	-2.3867699193592	-2.2245338061267	-1.29863304035397	-0.822855180823423	0.0154092542052457	0.195082398808427	0.665441071053944	-2.93872649217614	-1.83481334654226	unobs_tr	weibull	exponential	-0.0788432522921581	-0.228617162917671	0.0709306583333549	43
0.20605993270874	-0.179589306935668	-1.49993998675952	NA	-2.19308716731946	1929.40326972938	-1.65440108288391	-0.307397915995847	0.407637383112705	-3.02155057943321	-1.96972453079125	-1.33907763497656	-0.571228471362396	-0.0435673606292983	0.183880742739398	0.631394023486012	-3.2594810601223	-2.78362009874412	obs_trx	weibull	exponential	-0.0169977894741836	-0.132241132300334	0.0982455533519666	43
0.20605993270874	-0.179589306935668	-1.49993998675952	NA	-2.19308716731946	1294.31984062166	-1.47304327089955	-0.264272393297173	0.42856544627965	-4.68763588457347	-1.78293075757355	-1.16315578422555	-0.545950407945767	0.0174056213514204	0.191354588670489	0.665776303888812	-5.35463506994806	-4.02063669919889	unobs_trx	weibull	exponential	-0.0676279178531839	-0.179025622573739	0.0437697868673708	43
0.20605993270874	-0.179589306935668	-1.49993998675952	NA	-2.19308716731946	1186.46272280122	-1.65171268486615	-0.307308745696483	0.403780872018131	NA	-1.98352870843629	-1.319896661296	-0.571093704481164	-0.0435237869118017	0.134886394149096	0.672675349887166	NA	NA	obs_nx	weibull	exponential	-0.016745632330832	-0.132401242220484	0.0989099775588202	43
0.20605993270874	-0.179589306935668	-1.49993998675952	NA	-2.19308716731946	1195.12217832139	-1.43711968290478	-0.252937876235234	0.419113489407616	NA	-1.7374160957302	-1.13682327007937	-0.524330450209608	0.0184546977391399	0.17858097292367	0.659646005891562	NA	NA	unobs_nx	weibull	exponential	-0.065634992815246	-0.173689101538974	0.0424191159084818	43
0.20605993270874	-0.179589306935668	-1.49993998675952	NA	-2.19308716731946	3436.40588252525	-1.43896234081034	-0.3093371600281	0.33477839567264	-2.24407839582119	-1.72941366725187	-1.14851101436882	-0.581898971455069	-0.0367753486011298	0.169674947689022	0.499881843656259	-2.38412250577601	-2.10403428586637	obs	loglogistic	exponential	0.0314927142475719	-0.0824198831520148	0.145405311647159	43
0.20605993270874	-0.179589306935668	-1.49993998675952	NA	-2.19308716731946	2870.6421335963	-1.57631328234136	-0.430631478753234	0.34139799278492	-2.20363659922275	-2.00193656518126	-1.15068999950145	-0.871604342274221	0.0103413847677527	0.172981589494264	0.509814396075576	-2.35603940662148	-2.05123379182402	unobs	loglogistic	exponential	-0.0319707039569903	-0.189641380063723	0.125699972149742	43
0.20605993270874	-0.179589306935668	-1.49993998675952	NA	-2.19308716731946	1811.78706398783	-1.48919979992336	-0.309736697889642	0.412894213476671	-2.42123640555552	-1.80192801571364	-1.17647158413308	-0.583404838441528	-0.0360685573377567	0.184317819842454	0.641470607110889	-2.66040813452071	-2.18206467659033	obs_tr	loglogistic	exponential	0.0278551496307093	-0.0862772955462163	0.141987594807635	43
0.20605993270874	-0.179589306935668	-1.49993998675952	NA	-2.19308716731946	1247.97522065288	-1.58453093378661	-0.398265083925728	0.436299938961683	-2.40682777104511	-2.05344339435333	-1.1156184732199	-0.826140259523574	0.0296100916721182	0.195770663141294	0.676829214782072	-2.96411445126122	-1.849541090829	unobs_tr	loglogistic	exponential	-0.0362740649550068	-0.186401249212546	0.113853119302533	43
0.20605993270874	-0.179589306935668	-1.49993998675952	NA	-2.19308716731946	1930.02698790186	-1.48595465298199	-0.309796875320722	0.407503613868992	-3.02148092078555	-1.79829984721453	-1.17360945874944	-0.583419732889478	-0.0361740177519664	0.179017743452089	0.635989484285896	-3.26096603005506	-2.78199581151604	obs_trx	loglogistic	exponential	0.0281041974593056	-0.0860447178505442	0.142253112769155	43
0.20605993270874	-0.179589306935668	-1.49993998675952	NA	-2.19308716731946	1293.39830803153	-1.26376769322786	-0.262911695452857	0.436808736787591	-4.69462086979076	-1.57271390121029	-0.954821485245439	-0.557533093052488	0.0317097021467737	0.19048477460846	0.683132698966723	-5.36291522481129	-4.02632651477024	unobs_trx	loglogistic	exponential	-0.00885411510379635	-0.119420642093499	0.101712411885906	43
0.20605993270874	-0.179589306935668	-1.49993998675952	NA	-2.19308716731946	1187.08631140586	-1.48296412459112	-0.3097615442631	0.403407076165681	NA	-1.81201151312573	-1.15391673605652	-0.583289433970414	-0.0362336545557864	0.126162624819749	0.680651527511613	NA	NA	obs_nx	loglogistic	exponential	0.0284677155735919	-0.0860041583550154	0.142939589502199	43
0.20605993270874	-0.179589306935668	-1.49993998675952	NA	-2.19308716731946	1194.17491137546	-1.22353126526589	-0.251736505898382	0.426825642155569	NA	-1.52291397038958	-0.92414856014221	-0.536031182308361	0.0325581705115971	0.176119366801079	0.677531917510059	NA	NA	unobs_nx	loglogistic	exponential	-0.00491729195290328	-0.111935762415019	0.102101178509212	43
-0.128575326874852	0.910939539782703	-1.49993998675952	NA	-2.19308716731946	3124.60426331594	-1.77045003829284	1.13528052751471	-0.00524870421006018	-2.20980493866533	-1.99873569840839	-1.54216437817729	0.882415175695731	1.38814587933369	-0.16530801559613	0.15481060717601	-2.34845127575948	-2.07115860157118	obs	exponential	exponential	NA	NA	NA	44
-0.128575326874852	0.910939539782703	-1.49993998675952	NA	-2.19308716731946	2548.58130847366	-1.85218756317468	1.19668913169476	-0.00612694683014365	-2.17416530003976	-2.19363356473666	-1.51074156161271	0.804336947566231	1.58904131582329	-0.166203229649034	0.153949335988746	-2.32287610611395	-2.02545449396556	unobs	exponential	exponential	NA	NA	NA	44
-0.128575326874852	0.910939539782703	-1.49993998675952	NA	-2.19308716731946	1581.8375131616	-1.78548604261969	1.13569808901487	0.0245597632914045	-2.37448055591612	-2.02377579379507	-1.54719629144431	0.882825418181568	1.38857075984817	-0.182926821427215	0.232046348010024	-2.64532598776264	-2.1036351240696	obs_tr	exponential	exponential	NA	NA	NA	44
-0.128575326874852	0.910939539782703	-1.49993998675952	NA	-2.19308716731946	1007.31619916729	-1.75299368631814	1.1066853184635	0.0252407425543332	-2.43500442590917	-2.20289902864904	-1.30308834398723	0.669518529904665	1.54385210702234	-0.182350580221927	0.232832065330594	-3.27945763397892	-1.59055121783942	unobs_tr	exponential	exponential	NA	NA	NA	44
-0.128575326874852	0.910939539782703	-1.49993998675952	NA	-2.19308716731946	1670.21955214747	-1.7852582608983	1.1356113290444	0.0242029528357096	-3.08717738067546	-2.02353646394705	-1.54698005784955	0.882741626415245	1.38848103167356	-0.183288682623022	0.231694588294441	-3.35810224300378	-2.81625251834714	obs_trx	exponential	exponential	NA	NA	NA	44
-0.128575326874852	0.910939539782703	-1.49993998675952	NA	-2.19308716731946	1030.905838768	-1.43347331806285	0.864339904868425	0.0320504937086295	-5.20004692368706	-1.66530894565986	-1.20163769046584	0.596658548610783	1.13202126112607	-0.175435495686548	0.239536483103807	-6.18543311412133	-4.21466073325278	unobs_trx	exponential	exponential	NA	NA	NA	44
-0.128575326874852	0.910939539782703	-1.49993998675952	NA	-2.19308716731946	1162.89763336672	-1.79188447494335	1.13575903412124	0.0372422217663559	NA	-2.03533550287861	-1.54843344700809	0.88288701248961	1.38863105575288	-0.190997937320389	0.265482380853101	NA	NA	obs_nx	exponential	exponential	NA	NA	NA	44
-0.128575326874852	0.910939539782703	-1.49993998675952	NA	-2.19308716731946	979.361390531289	-1.42119466206325	0.851040061991371	0.0448095128519382	NA	-1.64928552226067	-1.19310380186583	0.587916096501425	1.11416402748132	-0.163858643408121	0.253477669111997	NA	NA	unobs_nx	exponential	exponential	NA	NA	NA	44
-0.128575326874852	0.910939539782703	-1.49993998675952	NA	-2.19308716731946	3126.59672578247	-1.76130867674135	1.13098116922234	-0.00509132831047772	-2.20987382061787	-2.06791040284937	-1.45470695063332	0.861289766104256	1.40067257234043	-0.16484159013482	0.154658933513864	-2.34843109208821	-2.07131654914754	obs	weibull	exponential	0.00436783952696444	-0.0942028698103547	0.102938548864284	44
-0.128575326874852	0.910939539782703	-1.49993998675952	NA	-2.19308716731946	2550.00053758733	-1.95454742041903	1.24243630037015	-0.00788128813086579	-2.17390969861206	-2.40197077036151	-1.50712407047655	0.815337807489455	1.66953479325084	-0.171606062338876	0.155843486077144	-2.32357474478566	-2.02424465243846	unobs	weibull	exponential	-0.0479025027539949	-0.171303522965352	0.075498517457362	44
-0.128575326874852	0.910939539782703	-1.49993998675952	NA	-2.19308716731946	1583.82918314149	-1.77590246175119	1.13110509491741	0.0248476941383404	-2.37475110250176	-2.09069662267086	-1.46110830083152	0.861465121817253	1.40074506801757	-0.181857213738869	0.23155260201555	-2.6454579787339	-2.10404422626962	obs_tr	weibull	exponential	0.00459091000788173	-0.093956610472937	0.1031384304887	44
-0.128575326874852	0.910939539782703	-1.49993998675952	NA	-2.19308716731946	1008.65511516162	-1.84074048517978	1.13924736571316	0.0249540248608141	-2.46290771344829	-2.3593705991172	-1.32211037124235	0.679314930683351	1.59917980074296	-0.19127404106567	0.241182090787299	-3.31547395965735	-1.61034146723924	unobs_tr	weibull	exponential	-0.0486904942570681	-0.166036449777297	0.068655461263161	44
-0.128575326874852	0.910939539782703	-1.49993998675952	NA	-2.19308716731946	1672.2112333106	-1.7755976888551	1.13109857168588	0.0242427398328405	-3.08719837442261	-2.0903496929935	-1.4608456847167	0.861458685537944	1.40073845783382	-0.182464442507838	0.230949922173519	-3.35796469680551	-2.8164320520397	obs_trx	weibull	exponential	0.00459025442763556	-0.0939576193419437	0.103138128197215	44
-0.128575326874852	0.910939539782703	-1.49993998675952	NA	-2.19308716731946	1031.94801401432	-1.52063584144635	0.895549493692914	0.0318193247878954	-5.20249968410999	-1.82376625878054	-1.21750542411217	0.607002102923115	1.18409688446271	-0.186111354838236	0.249750004414027	-6.18850287588582	-4.21649649233417	unobs_trx	weibull	exponential	-0.0502037693622803	-0.151472549593694	0.0510650108691336	44
-0.128575326874852	0.910939539782703	-1.49993998675952	NA	-2.19308716731946	1164.88933509474	-1.78216658293505	1.13124529415793	0.0371713778706186	NA	-2.10156483592836	-1.46276832994174	0.861594971466069	1.40089561684979	-0.190028635990998	0.264371391732236	NA	NA	obs_nx	weibull	exponential	0.00458664436982879	-0.0939573694623582	0.103130658202016	44
-0.128575326874852	0.910939539782703	-1.49993998675952	NA	-2.19308716731946	980.381865322531	-1.50813052114012	0.881677800148184	0.0457785270025309	NA	-1.80679428816196	-1.20946675411829	0.598214745023196	1.16514085527317	-0.173645098267907	0.265202152272969	NA	NA	unobs_nx	weibull	exponential	-0.0502428230802186	-0.150498634084011	0.0500129879235742	44
-0.128575326874852	0.910939539782703	-1.49993998675952	NA	-2.19308716731946	3127.57835248283	-1.54884727494242	1.16557476069818	0.00655090653809476	-2.21581986855747	-1.84199179032624	-1.2557027595586	0.895308977600598	1.43584054379577	-0.157650454176172	0.170752267252361	-2.35600308559281	-2.07563665152213	obs	loglogistic	exponential	0.0816782855699822	-0.0160778143018779	0.179434385441842	44
-0.128575326874852	0.910939539782703	-1.49993998675952	NA	-2.19308716731946	2549.67262073718	-1.71522344931339	1.25998428984344	-0.00242271195977537	-2.17742590766963	-2.13695952022663	-1.29348737840015	0.840350137431376	1.6796184422555	-0.170277938769096	0.165432514849545	-2.32853240915037	-2.0263194061889	unobs	loglogistic	exponential	0.0275471034165159	-0.0979586828950985	0.15305288972813	44
-0.128575326874852	0.910939539782703	-1.49993998675952	NA	-2.19308716731946	1584.67933542637	-1.56844951936792	1.16540440672018	0.0481561987092994	-2.38647646556509	-1.87140604323923	-1.2654929954966	0.895323230155811	1.43548558328455	-0.16837205663743	0.264684454056029	-2.65968953609363	-2.11326339503654	obs_tr	loglogistic	exponential	0.082399566141171	-0.015302911306542	0.180102043588884	44
-0.128575326874852	0.910939539782703	-1.49993998675952	NA	-2.19308716731946	1008.16083881217	-1.5946305384176	1.15235555517995	0.0394293558078102	-2.50178544541996	-2.08836291002042	-1.10089816681478	0.707290828981353	1.59742028137856	-0.187751928922856	0.266610640538476	-3.36773678797964	-1.63583410286029	unobs_tr	loglogistic	exponential	0.0278713751040837	-0.090401296293835	0.146144046502002	44
-0.128575326874852	0.910939539782703	-1.49993998675952	NA	-2.19308716731946	1673.06383633343	-1.5687733629776	1.16595808988481	0.0474199302959939	-3.09921319143129	-1.87181289948705	-1.26573382646815	0.895771096325439	1.43614508344417	-0.169169779578906	0.264009640170893	-3.37254000796738	-2.8258863748952	obs_trx	loglogistic	exponential	0.0820432238506626	-0.0156745780893005	0.179761025790626	44
-0.128575326874852	0.910939539782703	-1.49993998675952	NA	-2.19308716731946	1031.10788372486	-1.28486666539708	0.92581560960358	0.0516392794437462	-5.21605757685633	-1.57913057500797	-0.990602755786188	0.63101910438032	1.22061211482684	-0.180407330988099	0.283685889875591	-6.20332713710646	-4.2287880166062	unobs_trx	loglogistic	exponential	0.0305232215324443	-0.0706165658581849	0.131663008923073	44
-0.128575326874852	0.910939539782703	-1.49993998675952	NA	-2.19308716731946	1165.67521945809	-1.57968553872341	1.16686870124835	0.0675554177476667	NA	-1.88898116116234	-1.27038991628448	0.896565885020029	1.43717151747667	-0.172985257064024	0.308096092559357	NA	NA	obs_nx	loglogistic	exponential	0.0820089631194505	-0.015719463287924	0.179737389526825	44
-0.128575326874852	0.910939539782703	-1.49993998675952	NA	-2.19308716731946	979.469271649618	-1.27324950260486	0.912350560335913	0.0683613159057541	NA	-1.5637295680041	-0.98276943720561	0.622145709973311	1.20255541069852	-0.165755926415925	0.302478558227433	NA	NA	unobs_nx	loglogistic	exponential	0.0307531973317984	-0.0692507049975059	0.130757099661103	44
0.788423693273216	-0.799789861775935	-1.49993998675952	NA	-2.19308716731946	3084.24562748512	-1.5811280101633	-0.8699665876876	0.812816974187362	-2.14985095079403	-1.80540744878519	-1.35684857154141	-1.15301248595977	-0.586920689415432	0.643397954626625	0.982235993748099	-2.29970638620519	-1.99999551538287	obs	exponential	exponential	NA	NA	NA	45
0.788423693273216	-0.799789861775935	-1.49993998675952	NA	-2.19308716731946	2539.70695520498	-1.71579305840841	-0.723909314591964	0.809094808200497	-2.11874582742166	-2.02044868600546	-1.41113743081137	-1.18360238544252	-0.264216243741413	0.639571426099438	0.978618190301556	-2.28171691519041	-1.95577473965292	unobs	exponential	exponential	NA	NA	NA	45
0.788423693273216	-0.799789861775935	-1.49993998675952	NA	-2.19308716731946	1628.76993936285	-1.62439606988633	-0.870703196542504	0.880133383473776	-2.23130978171223	-1.8720412672181	-1.37675087255456	-1.15375593837578	-0.587650454709226	0.648704812955664	1.11156195399189	-2.46314255263442	-1.99947701079003	obs_tr	exponential	exponential	NA	NA	NA	45
0.788423693273216	-0.799789861775935	-1.49993998675952	NA	-2.19308716731946	1083.71664992882	-1.86106858318543	-0.885869899151176	0.875963090974466	-1.94275933132978	-2.28425458006695	-1.43788258630391	-1.58885062808886	-0.182889170213493	0.644523913950342	1.10740226799859	-2.41898920007886	-1.4665294625807	unobs_tr	exponential	exponential	NA	NA	NA	45
0.788423693273216	-0.799789861775935	-1.49993998675952	NA	-2.19308716731946	1777.89917338628	-1.60728904425551	-0.870596304159535	0.853821774376296	-2.80068693434497	-1.85409097559067	-1.36048711292035	-1.15365356688505	-0.587539041434019	0.622371334826029	1.08527221392656	-3.03385290575006	-2.56752096293989	obs_trx	exponential	exponential	NA	NA	NA	45
0.788423693273216	-0.799789861775935	-1.49993998675952	NA	-2.19308716731946	1125.99121155684	-1.40862156477512	-0.391276994522592	0.88027561096503	-5.3874720654077	-1.65314536719337	-1.16409776235687	-0.652818048610607	-0.129735940434577	0.648849173496976	1.11170204843308	-6.37913527812387	-4.39580885269152	unobs_trx	exponential	exponential	NA	NA	NA	45
0.788423693273216	-0.799789861775935	-1.49993998675952	NA	-2.19308716731946	957.368029671764	-1.59582769230753	-0.870318822887832	0.835923550375391	NA	-1.86868411442562	-1.32297127018943	-1.15339082044546	-0.587246825330206	0.540128649995022	1.13171845075576	NA	NA	obs_nx	exponential	exponential	NA	NA	NA	45
0.788423693273216	-0.799789861775935	-1.49993998675952	NA	-2.19308716731946	1079.92748495897	-1.38463634017918	-0.382357782906272	0.863484372178876	NA	-1.62646763784304	-1.14280504251531	-0.638897809371106	-0.125817756441439	0.631303335416632	1.09566540894112	NA	NA	unobs_nx	exponential	exponential	NA	NA	NA	45
0.788423693273216	-0.799789861775935	-1.49993998675952	NA	-2.19308716731946	3085.82801226474	-1.51419575709504	-0.839839221547784	0.803427565925837	-2.14350974383709	-1.80766859516532	-1.22072291902475	-1.12615625564946	-0.553522187446111	0.63375091327439	0.973104218577283	-2.29322970159651	-1.99378978607767	obs	weibull	exponential	0.0398606944177223	-0.0802430283164844	0.159964417151929	45
0.788423693273216	-0.799789861775935	-1.49993998675952	NA	-2.19308716731946	2541.65548640767	-1.67444472293161	-0.713019765164714	0.804246726538206	-2.11500483231803	-2.13624627477673	-1.2126431710865	-1.17240888877498	-0.253630641554449	0.630634794368746	0.977858658707666	-2.28056751036871	-1.94944215426735	unobs	weibull	exponential	0.0225007291848074	-0.172714411334381	0.217715869703995	45
0.788423693273216	-0.799789861775935	-1.49993998675952	NA	-2.19308716731946	1630.50600438243	-1.56445052282917	-0.846400685457837	0.863429278545259	-2.2200666821774	-1.89231523659474	-1.23658580906359	-1.13550650848145	-0.557294862434228	0.628319891656335	1.09853866543418	-2.45291803519393	-1.98721532916088	obs_tr	weibull	exponential	0.0321560663405263	-0.0897813129420203	0.154093445623073	45
0.788423693273216	-0.799789861775935	-1.49993998675952	NA	-2.19308716731946	1085.69107245636	-1.82303083668562	-0.878823164884867	0.868158492871962	-1.93156090523079	-2.44071412552043	-1.20534754785081	-1.57697102995034	-0.180675299819396	0.619540455438495	1.11677653030543	-2.42510458996336	-1.43801722049822	unobs_tr	weibull	exponential	0.0200645491357126	-0.228757350360905	0.26888644863233	45
0.788423693273216	-0.799789861775935	-1.49993998675952	NA	-2.19308716731946	1779.57371780028	-1.54193742829142	-0.843336014896827	0.836828468348888	-2.78931255470492	-1.86670751761681	-1.21716733896603	-1.13138553954752	-0.555286490246133	0.603035608084074	1.0706213286137	-3.02293985564684	-2.55568525376299	obs_trx	weibull	exponential	0.0357036355065375	-0.0861046168933847	0.15751188790646	45
[truncated: 94,725 more rows]
